# Supplementary material for: A comparative study of three models to analyze the impact of air pollutants on the number of pulmonary tuberculosis cases in Urumqi, Xinjiang
Source: PLoS One. 2023 Jan 17;18(1):e0277314. doi: 10.1371/journal.pone.0277314 (PMC9844834; doi:10.1371/journal.pone.0277314)
Supplement: S1 File — (R) [file pone.0277314.s003.R]

library(ggplot2)
########PM10#################
library(readxl)
A1<-read_xlsx("D:\\R\\DATA\\PM10.xlsx")
PM10<-ts(A1$PM10,start = c(2014,1),end=c(2018,12),frequency = 12)
plot(PM10,type="o",xlab="Ê±¼ä")
components=decompose(PM10,type="multiplicative")
components$figure
plot(components$figure,type="o")
abline(h=1,col=2)
plot(components)
library(aTSA)
adf.test(PM10)#²»Æ½ÎÈ
for(k in 1:2) print(Box.test(PM10,lag=6*k,type="Ljung-Box"))#·Ç°×Ôë
##########2½×²î·Ö###########Æ½ÎÈ  d=2,D=0
diff1<-diff(PM10,1)
adf.test(diff1)
for(k in 1:2) print(Box.test(diff1,lag=6*k,type="Ljung-Box"))
diff2<-diff(PM10,1,2)
adf.test(diff2)
for(k in 1:2) print(Box.test(diff2,lag=6*k,type="Ljung-Box"))
##############p=0,1,2  q=1,2,3 d=2,D=0,P,Q=0,1,2
acf(diff2,lag=36)
pacf(diff2,lag=36)
###############(1,0,0)(0,1,1)12
auto.arima(PM10)


######p=0,1,2  q=1,2,3 d=2,D=0,P,Q=0,1,2##########¹²81ÖÖ×éºÏ
#######Ñ¡ÔñÄ£ÐÍ#######
#############tichu#####
fit11<-arima(PM10,order=c(1,0,0),seasonal = list(order=c(0,1,1),period=12))
fit11
t=abs(fit11$coef)/sqrt((diag(fit11$var.coef)))
t
round(pt(t,length(PM10)-length(fit11$coef),lower.tail = T),4)
BIC(fit1)
r=fit1$residuals 
r
for(k in 1:3) print(Box.test(r,lag=6*k,type="Ljung-Box"))


######fit1,tichu##########
fit1<-arima(PM10,order=c(0,2,1),seasonal = list(order=c(0,0,0),period=12))
fit1
t=abs(fit1$coef)/sqrt((diag(fit1$var.coef)))
t
round(pt(t,length(PM10)-length(fit1$coef),lower.tail = T),4)
BIC(fit1)
r=fit1$residuals 
r
for(k in 1:3) print(Box.test(r,lag=6*k,type="Ljung-Box"))

#######fit2#######tichu
fit2<-arima(PM10,order=c(0,2,2),seasonal = list(order=c(0,0,0),period=12))
fit2
t=abs(fit2$coef)/sqrt((diag(fit2$var.coef)))
t
round(pt(t,length(PM10)-length(fit2$coef),lower.tail = F),4)#
BIC(fit2)
r=fit2$residuals 
r
for(k in 1:3) print(Box.test(r,lag=6*k,type="Ljung-Box"))#fbzs
########fit3######tichu
fit3<-arima(PM10,order=c(0,2,3),seasonal = list(order=c(0,0,0),period=12))
fit3
t=abs(fit3$coef)/sqrt((diag(fit3$var.coef)))
t
round(pt(t,length(PM10)-length(fit3$coef),lower.tail = F),4)#0.0399 0.4281 
BIC(fit1)
r=fit3$residuals 
r
for(k in 1:3) print(Box.test(r,lag=6*k,type="Ljung-Box"))#fbzs
##########fit4#######tichu#######
fit4<-arima(PM10,order=c(1,2,1),seasonal = list(order=c(0,0,0),period=12))
fit4
t=abs(fit4$coef)/sqrt((diag(fit4$var.coef)))
t
round(pt(t,length(PM10)-length(fit4$coef),lower.tail = F),4) 
BIC(fit1)
r=fit4$residuals 
r
for(k in 1:3) print(Box.test(r,lag=6*k,type="Ljung-Box"))

#############fit5#####tichu
fit5<-arima(PM10,order=c(1,2,2),seasonal = list(order=c(0,0,0),period=12))
fit5
t=abs(fit5$coef)/sqrt((diag(fit5$var.coef)))
t
round(pt(t,length(PM10)-length(fit5$coef),lower.tail = F),4)#0.2407 0.0376
BIC(fit1)
r=fit4$residuals 
r
for(k in 1:3) print(Box.test(r,lag=6*k,type="Ljung-Box"))#fbzs
###########fit6#######tichu
fit6<-arima(PM10,order=c(1,2,3),seasonal = list(order=c(0,0,0),period=12))
fit6
t=abs(fit6$coef)/sqrt((diag(fit6$var.coef)))
t
round(pt(t,length(PM10)-length(fit6$coef),lower.tail = F),4)#0.2407 0.0376
BIC(fit1)
r=fit4$residuals 
r
for(k in 1:3) print(Box.test(r,lag=6*k,type="Ljung-Box"))
########fit7####tichu
fit7<-arima(PM10,order=c(2,2,1),seasonal = list(order=c(0,0,0),period=12))
fit7
t=abs(fit7$coef)/sqrt((diag(fit7$var.coef)))
t
round(pt(t,length(PM10)-length(fit7$coef),lower.tail = F),4)#0.2407 0.0376
BIC(fit1)
r=fit4$residuals 
r
for(k in 1:3) print(Box.test(r,lag=6*k,type="Ljung-Box"))


#######fit8######tichu
fit8<-arima(PM10,order=c(2,2,2),seasonal = list(order=c(0,0,0),period=12))
fit8
t=abs(fit8$coef)/sqrt((diag(fit8$var.coef)))
t
round(pt(t,length(PM10)-length(fit8$coef),lower.tail = F),4)#0.2407 0.0376
BIC(fit1)
r=fit4$residuals 
r
for(k in 1:3) print(Box.test(r,lag=6*k,type="Ljung-Box"))

########fit9####tichu
fit9<-arima(PM10,order=c(2,2,3),seasonal = list(order=c(0,0,0),period=12))
fit9
t=abs(fit9$coef)/sqrt((diag(fit9$var.coef)))
t
round(pt(t,length(PM10)-length(fit9$coef),lower.tail = F),4)#0.2407 0.0376
BIC(fit1)
r=fit4$residuals 
r
for(k in 1:3) print(Box.test(r,lag=6*k,type="Ljung-Box"))


#########fit10###########################tichu
fit10<-arima(PM10,order=c(0,2,1),seasonal = list(order=c(0,0,1),period=12))
fit10
t=abs(fit10$coef)/sqrt((diag(fit10$var.coef)))
t
round(pt(t,length(PM10)-length(fit10$coef),lower.tail = T),4)
BIC(fit1)
r=fit1$residuals 
r
for(k in 1:3) print(Box.test(r,lag=6*k,type="Ljung-Box"))

#######fit11#######tichu
fit11<-arima(PM10,order=c(0,2,2),seasonal = list(order=c(0,0,1),period=12))
fit11
t=abs(fit11$coef)/sqrt((diag(fit11$var.coef)))
t
round(pt(t,length(PM10)-length(fit11$coef),lower.tail = F),4)#
BIC(fit2)
r=fit2$residuals 
r
for(k in 1:3) print(Box.test(r,lag=6*k,type="Ljung-Box"))#fbzs
########fit12######tichu
fit12<-arima(PM10,order=c(0,2,3),seasonal = list(order=c(0,0,1),period=12))
fit12
t=abs(fit12$coef)/sqrt((diag(fit12$var.coef)))
t
round(pt(t,length(PM10)-length(fit12$coef),lower.tail = F),4)#0.0399 0.4281 
BIC(fit1)
r=fit3$residuals 
r
for(k in 1:3) print(Box.test(r,lag=6*k,type="Ljung-Box"))#fbzs
##########fit13#######tichu#######
fit13<-arima(PM10,order=c(1,2,1),seasonal = list(order=c(0,0,1),period=12))
fit13
t=abs(fit13$coef)/sqrt((diag(fit13$var.coef)))
t
round(pt(t,length(PM10)-length(fit13$coef),lower.tail = F),4) 
BIC(fit1)
r=fit4$residuals 
r
for(k in 1:3) print(Box.test(r,lag=6*k,type="Ljung-Box"))

#############fit14#####tichu
fit14<-arima(PM10,order=c(1,2,2),seasonal = list(order=c(0,0,1),period=12))
fit14
t=abs(fit14$coef)/sqrt((diag(fit14$var.coef)))
t
round(pt(t,length(PM10)-length(fit14$coef),lower.tail = F),4)#0.2407 0.0376
BIC(fit1)
r=fit4$residuals 
r
for(k in 1:3) print(Box.test(r,lag=6*k,type="Ljung-Box"))#fbzs
###########fit15#######tichu
fit15<-arima(PM10,order=c(1,2,3),seasonal = list(order=c(0,0,1),period=12))
fit15
t=abs(fit15$coef)/sqrt((diag(fit15$var.coef)))
t
round(pt(t,length(PM10)-length(fit15$coef),lower.tail = F),4)#0.2407 0.0376
BIC(fit1)
r=fit4$residuals 
r
for(k in 1:2) print(Box.test(r,lag=6*k,type="Ljung-Box"))
########fit16####tichu
fit16<-arima(PM10,order=c(2,2,1),seasonal = list(order=c(0,0,1),period=12))
fit16
t=abs(fit16$coef)/sqrt((diag(fit16$var.coef)))
t
round(pt(t,length(PM10)-length(fit16$coef),lower.tail = F),4)#0.2407 0.0376
BIC(fit1)
r=fit4$residuals 
r
for(k in 1:3) print(Box.test(r,lag=6*k,type="Ljung-Box"))


#######fit17######tichu
fit17<-arima(PM10,order=c(2,2,2),seasonal = list(order=c(0,0,1),period=12))
fit17
t=abs(fit17$coef)/sqrt((diag(fit17$var.coef)))
t
round(pt(t,length(PM10)-length(fit17$coef),lower.tail = F),4)#0.2407 0.0376
BIC(fit1)
r=fit4$residuals 
r
for(k in 1:3) print(Box.test(r,lag=6*k,type="Ljung-Box"))

########fit18####tichu
fit18<-arima(PM10,order=c(2,2,3),seasonal = list(order=c(0,0,1),period=12))
fit18
t=abs(fit9$coef)/sqrt((diag(fit9$var.coef)))
t
round(pt(t,length(PM10)-length(fit9$coef),lower.tail = F),4)#0.2407 0.0376
BIC(fit1)
r=fit4$residuals 
r
for(k in 1:3) print(Box.test(r,lag=6*k,type="Ljung-Box"))


#########################fit19###tichu
fit19<-arima(PM10,order=c(0,2,1),seasonal = list(order=c(0,0,2),period=12))
fit19
t=abs(fit19$coef)/sqrt((diag(fit19$var.coef)))
t
round(pt(t,length(PM10)-length(fit19$coef),lower.tail = T),4)
BIC(fit1)
r=fit1$residuals 
r
for(k in 1:3) print(Box.test(r,lag=6*k,type="Ljung-Box"))

#######fit20#######tichu
fit20<-arima(PM10,order=c(0,2,2),seasonal = list(order=c(0,0,2),period=12))
fit20
t=abs(fit20$coef)/sqrt((diag(fit20$var.coef)))
t
round(pt(t,length(PM10)-length(fit20$coef),lower.tail = F),4)#
BIC(fit2)
r=fit2$residuals 
r
for(k in 1:3) print(Box.test(r,lag=6*k,type="Ljung-Box"))#fbzs
########fit21######tichu
fit21<-arima(PM10,order=c(0,2,3),seasonal = list(order=c(0,0,2),period=12))
fit21
t=abs(fit21$coef)/sqrt((diag(fit21$var.coef)))
t
round(pt(t,length(PM10)-length(fit21$coef),lower.tail = F),4)#0.0399 0.4281 
BIC(fit1)
r=fit3$residuals 
r
for(k in 1:3) print(Box.test(r,lag=6*k,type="Ljung-Box"))#fbzs
##########fit22#######tichu#######
fit22<-arima(PM10,order=c(1,2,1),seasonal = list(order=c(0,0,2),period=12))
fit22
t=abs(fit22$coef)/sqrt((diag(fit22$var.coef)))
t
round(pt(t,length(PM10)-length(fit22$coef),lower.tail = F),4) 
BIC(fit1)
r=fit4$residuals 
r
for(k in 1:3) print(Box.test(r,lag=6*k,type="Ljung-Box"))

#############fit23#####tichu
fit23<-arima(PM10,order=c(1,2,2),seasonal = list(order=c(0,0,2),period=12))
fit23
t=abs(fit23$coef)/sqrt((diag(fit23$var.coef)))
t
round(pt(t,length(PM10)-length(fit23$coef),lower.tail = F),4)#0.2407 0.0376
BIC(fit1)
r=fit4$residuals 
r
for(k in 1:3) print(Box.test(r,lag=6*k,type="Ljung-Box"))#fbzs
###########fit24#######tichu
fit24<-arima(PM10,order=c(1,2,3),seasonal = list(order=c(0,0,2),period=12))
fit24
t=abs(fit24$coef)/sqrt((diag(fit24$var.coef)))
t
round(pt(t,length(PM10)-length(fit24$coef),lower.tail = F),4)#0.2407 0.0376
BIC(fit1)
r=fit4$residuals 
r
for(k in 1:2) print(Box.test(r,lag=6*k,type="Ljung-Box"))
########fit25####tichu
fit25<-arima(PM10,order=c(2,2,1),seasonal = list(order=c(0,0,2),period=12))
fit25
t=abs(fit25$coef)/sqrt((diag(fit25$var.coef)))
t
round(pt(t,length(PM10)-length(fit25$coef),lower.tail = F),4)#0.2407 0.0376
BIC(fit1)
r=fit4$residuals 
r
for(k in 1:3) print(Box.test(r,lag=6*k,type="Ljung-Box"))


#######fit26######tichu
fit26<-arima(PM10,order=c(2,2,2),seasonal = list(order=c(0,0,2),period=12))
fit26
t=abs(fit26$coef)/sqrt((diag(fit26$var.coef)))
t
round(pt(t,length(PM10)-length(fit26$coef),lower.tail = F),4)#0.2407 0.0376
BIC(fit1)
r=fit4$residuals 
r
for(k in 1:3) print(Box.test(r,lag=6*k,type="Ljung-Box"))

########fit27####tichu
fit27<-arima(PM10,order=c(2,2,3),seasonal = list(order=c(0,0,2),period=12))
fit27
t=abs(fit27$coef)/sqrt((diag(fit27$var.coef)))
t
round(pt(t,length(PM10)-length(fit27$coef),lower.tail = F),4)#0.2407 0.0376
BIC(fit1)
r=fit4$residuals 
r
for(k in 1:3) print(Box.test(r,lag=6*k,type="Ljung-Box"))


#############################fit28###
fit28<-arima(PM10,order=c(0,2,1),seasonal = list(order=c(1,0,0),period=12))
fit28
t=abs(fit28$coef)/sqrt((diag(fit28$var.coef)))
t
round(pt(t,length(PM10)-length(fit28$coef),lower.tail = T),4)
BIC(fit1)
r=fit1$residuals 
r
for(k in 1:3) print(Box.test(r,lag=6*k,type="Ljung-Box"))

#######fit29#######tichu
fit29<-arima(PM10,order=c(0,2,2),seasonal = list(order=c(1,0,0),period=12))
fit29
t=abs(fit29$coef)/sqrt((diag(fit29$var.coef)))
t
round(pt(t,length(PM10)-length(fit29$coef),lower.tail = F),4)#
BIC(fit2)
r=fit2$residuals 
r
for(k in 1:3) print(Box.test(r,lag=6*k,type="Ljung-Box"))#fbzs
########fit30######tichu
fit30<-arima(PM10,order=c(0,2,3),seasonal = list(order=c(1,0,0),period=12))
fit30
t=abs(fit30$coef)/sqrt((diag(fit30$var.coef)))
t
round(pt(t,length(PM10)-length(fit30$coef),lower.tail = F),4)#0.0399 0.4281 
BIC(fit1)
r=fit3$residuals 
r
for(k in 1:3) print(Box.test(r,lag=6*k,type="Ljung-Box"))#fbzs
##########fit31#######fuhe#######
fit31<-arima(PM10,order=c(1,2,1),seasonal = list(order=c(1,0,0),period=12))
fit31
t=abs(fit31$coef)/sqrt((diag(fit31$var.coef)))
t
round(pt(t,length(PM10)-length(fit31$coef),lower.tail = F),4) 
r=fit31$residuals 
r
for(k in 1:3) print(Box.test(r,lag=6*k,type="Ljung-Box"))
BIC(fit31)
library(forecast)
accuracy(fit31)
fenzi<-accuracy(fit31)[2]^2
fenmu<-var(PM10)
r2<-1-(fenzi/fenmu)
r2


#############fit32#####tichu
fit32<-arima(PM10,order=c(1,2,2),seasonal = list(order=c(1,0,0),period=12))
fit32
t=abs(fit32$coef)/sqrt((diag(fit32$var.coef)))
t
round(pt(t,length(PM10)-length(fit32$coef),lower.tail = F),4)#0.2407 0.0376
BIC(fit1)
r=fit4$residuals 
r
for(k in 1:3) print(Box.test(r,lag=6*k,type="Ljung-Box"))#fbzs
###########fit33#######tichu
fit33<-arima(PM10,order=c(1,2,3),seasonal = list(order=c(1,0,0),period=12))
fit33
t=abs(fit33$coef)/sqrt((diag(fit33$var.coef)))
t
round(pt(t,length(PM10)-length(fit33$coef),lower.tail = F),4)#0.2407 0.0376
BIC(fit1)
r=fit4$residuals 
r
for(k in 1:3) print(Box.test(r,lag=6*k,type="Ljung-Box"))
########fit34####tichu
fit34<-arima(PM10,order=c(2,2,1),seasonal = list(order=c(1,0,0),period=12))
fit34
t=abs(fit34$coef)/sqrt((diag(fit34$var.coef)))
t
round(pt(t,length(PM10)-length(fit34$coef),lower.tail = F),4)#0.2407 0.0376
BIC(fit1)
r=fit4$residuals 
r
for(k in 1:3) print(Box.test(r,lag=6*k,type="Ljung-Box"))


#######fit35######tichu
fit35<-arima(PM10,order=c(2,2,2),seasonal = list(order=c(1,0,0),period=12))
fit35
t=abs(fit35$coef)/sqrt((diag(fit35$var.coef)))
t
round(pt(t,length(PM10)-length(fit35$coef),lower.tail = F),4)#0.2407 0.0376
BIC(fit1)
r=fit4$residuals 
r
for(k in 1:3) print(Box.test(r,lag=6*k,type="Ljung-Box"))

########fit36####tichu
fit36<-arima(PM10,order=c(2,2,3),seasonal = list(order=c(1,0,0),period=12))
fit36
t=abs(fit36$coef)/sqrt((diag(fit36$var.coef)))
t
round(pt(t,length(PM10)-length(fit36$coef),lower.tail = F),4)#0.2407 0.0376
BIC(fit1)
r=fit4$residuals 
r
for(k in 1:3) print(Box.test(r,lag=6*k,type="Ljung-Box"))


#################fit37############tichu
fit37<-arima(PM10,order=c(0,2,1),seasonal = list(order=c(1,0,1),period=12))
fit37
t=abs(fit37$coef)/sqrt((diag(fit37$var.coef)))
t
round(pt(t,length(PM10)-length(fit37$coef),lower.tail = T),4)
BIC(fit1)
r=fit1$residuals 
r
for(k in 1:3) print(Box.test(r,lag=6*k,type="Ljung-Box"))

#######fit38#######tichu
fit38<-arima(PM10,order=c(0,2,2),seasonal = list(order=c(1,0,1),period=12))
fit38
t=abs(fit38$coef)/sqrt((diag(fit38$var.coef)))
t
round(pt(t,length(PM10)-length(fit38$coef),lower.tail = F),4)#
BIC(fit2)
r=fit2$residuals 
r
for(k in 1:3) print(Box.test(r,lag=6*k,type="Ljung-Box"))#fbzs
########fit39######tichu
fit39<-arima(PM10,order=c(0,2,3),seasonal = list(order=c(1,0,1),period=12))
fit39
t=abs(fit39$coef)/sqrt((diag(fit39$var.coef)))
t
round(pt(t,length(PM10)-length(fit39$coef),lower.tail = F),4)#0.0399 0.4281 
BIC(fit1)
r=fit3$residuals 
r
for(k in 1:3) print(Box.test(r,lag=6*k,type="Ljung-Box"))#fbzs
##########fit40#######tichu#######
fit40<-arima(PM10,order=c(1,2,1),seasonal = list(order=c(1,0,1),period=12))
fit40
t=abs(fit40$coef)/sqrt((diag(fit40$var.coef)))
t
round(pt(t,length(PM10)-length(fit40$coef),lower.tail = F),4) 
BIC(fit1)
r=fit4$residuals 
r
for(k in 1:3) print(Box.test(r,lag=6*k,type="Ljung-Box"))

#############fit41#####tichu
fit41<-arima(PM10,order=c(1,2,2),seasonal = list(order=c(1,0,1),period=12))
fit41
t=abs(fit41$coef)/sqrt((diag(fit41$var.coef)))
t
round(pt(t,length(PM10)-length(fit41$coef),lower.tail = F),4)#0.2407 0.0376
BIC(fit1)
r=fit4$residuals 
r
for(k in 1:3) print(Box.test(r,lag=6*k,type="Ljung-Box"))#fbzs
###########fit42#######tichu
fit42<-arima(PM10,order=c(1,2,3),seasonal = list(order=c(1,0,1),period=12))
fit42
t=abs(fit42$coef)/sqrt((diag(fit42$var.coef)))
t
round(pt(t,length(PM10)-length(fit42$coef),lower.tail = F),4)#0.2407 0.0376
BIC(fit1)
r=fit4$residuals 
r
for(k in 1:3) print(Box.test(r,lag=6*k,type="Ljung-Box"))
########fit43###tichu
fit43<-arima(PM10,order=c(2,2,1),seasonal = list(order=c(1,0,1),period=12))
fit43
t=abs(fit43$coef)/sqrt((diag(fit43$var.coef)))
t
round(pt(t,length(PM10)-length(fit43$coef),lower.tail = F),4)#0.2407 0.0376
BIC(fit1)
r=fit4$residuals 
r
for(k in 1:3) print(Box.test(r,lag=6*k,type="Ljung-Box"))


#######fit44######tichu
fit44<-arima(PM10,order=c(2,2,2),seasonal = list(order=c(1,0,1),period=12))
fit44
t=abs(fit44$coef)/sqrt((diag(fit44$var.coef)))
t
round(pt(t,length(PM10)-length(fit44$coef),lower.tail = F),4)#0.2407 0.0376
BIC(fit1)
r=fit4$residuals 
r
for(k in 1:3) print(Box.test(r,lag=6*k,type="Ljung-Box"))

########fit45####tichu
fit45<-arima(PM10,order=c(2,2,3),seasonal = list(order=c(1,0,1),period=12))
fit45
t=abs(fit45$coef)/sqrt((diag(fit45$var.coef)))
t
round(pt(t,length(PM10)-length(fit45$coef),lower.tail = F),4)#0.2407 0.0376
BIC(fit1)
r=fit4$residuals 
r
for(k in 1:3) print(Box.test(r,lag=6*k,type="Ljung-Box"))

###########################fit46##tichu
fit46<-arima(PM10,order=c(0,2,1),seasonal = list(order=c(1,0,2),period=12))
fit46
t=abs(fit46$coef)/sqrt((diag(fit46$var.coef)))
t
round(pt(t,length(PM10)-length(fit46$coef),lower.tail = T),4)
BIC(fit1)
r=fit1$residuals 
r
for(k in 1:3) print(Box.test(r,lag=6*k,type="Ljung-Box"))

#######fit47#######tichu
fit47<-arima(PM10,order=c(0,2,2),seasonal = list(order=c(1,0,2),period=12))
fit47
t=abs(fit47$coef)/sqrt((diag(fit47$var.coef)))
t
round(pt(t,length(PM10)-length(fit47$coef),lower.tail = F),4)#
BIC(fit2)
r=fit2$residuals 
r
for(k in 1:3) print(Box.test(r,lag=6*k,type="Ljung-Box"))#fbzs
########fit48######tichu
fit48<-arima(PM10,order=c(0,2,3),seasonal = list(order=c(1,0,2),period=12))
fit48
t=abs(fit48$coef)/sqrt((diag(fit48$var.coef)))
t
round(pt(t,length(PM10)-length(fit48$coef),lower.tail = F),4)#0.0399 0.4281 
BIC(fit1)
r=fit3$residuals 
r
for(k in 1:3) print(Box.test(r,lag=6*k,type="Ljung-Box"))#fbzs
##########fit49#######tichu#######
fit49<-arima(PM10,order=c(1,2,1),seasonal = list(order=c(1,0,2),period=12))
fit49
t=abs(fit49$coef)/sqrt((diag(fit49$var.coef)))
t
round(pt(t,length(PM10)-length(fit49$coef),lower.tail = F),4) 
BIC(fit1)
r=fit4$residuals 
r
for(k in 1:3) print(Box.test(r,lag=6*k,type="Ljung-Box"))

#############fit50#####tichu
fit50<-arima(PM10,order=c(1,2,2),seasonal = list(order=c(1,0,2),period=12))
fit50
t=abs(fit50$coef)/sqrt((diag(fit50$var.coef)))
t
round(pt(t,length(PM10)-length(fit50$coef),lower.tail = F),4)#0.2407 0.0376
BIC(fit1)
r=fit4$residuals 
r
for(k in 1:3) print(Box.test(r,lag=6*k,type="Ljung-Box"))#fbzs
###########fit51#######tichu
fit51<-arima(PM10,order=c(1,2,3),seasonal = list(order=c(1,0,2),period=12))
fit51
t=abs(fit51$coef)/sqrt((diag(fit51$var.coef)))
t
round(pt(t,length(PM10)-length(fit51$coef),lower.tail = F),4)#0.2407 0.0376
BIC(fit1)
r=fit4$residuals 
r
for(k in 1:3) print(Box.test(r,lag=6*k,type="Ljung-Box"))
########fit#52###tichu
fit52<-arima(PM10,order=c(2,2,1),seasonal = list(order=c(1,0,2),period=12))
fit52
t=abs(fit52$coef)/sqrt((diag(fit52$var.coef)))
t
round(pt(t,length(PM10)-length(fit52$coef),lower.tail = F),4)#0.2407 0.0376
BIC(fit1)
r=fit4$residuals 
r
for(k in 1:3) print(Box.test(r,lag=6*k,type="Ljung-Box"))


#######fit53######tichu
fit53<-arima(PM10,order=c(2,2,2),seasonal = list(order=c(1,0,2),period=12))
fit53
t=abs(fit53$coef)/sqrt((diag(fit53$var.coef)))
t
round(pt(t,length(PM10)-length(fit53$coef),lower.tail = F),4)#0.2407 0.0376
BIC(fit1)
r=fit4$residuals 
r
for(k in 1:3) print(Box.test(r,lag=6*k,type="Ljung-Box"))

########fit54####fuhe
fit54<-arima(PM10,order=c(2,2,3),seasonal = list(order=c(1,0,2),period=12))
fit54
t=abs(fit54$coef)/sqrt((diag(fit54$var.coef)))
t
round(pt(t,length(PM10)-length(fit54$coef),lower.tail = F),4)#0.2407 0.0376
BIC(fit54)
r=fit54$residuals 
r
for(k in 1:3) print(Box.test(r,lag=6*k,type="Ljung-Box"))
BIC(fit54)
library(forecast)
accuracy(fit54)
fenzi<-accuracy(fit54)[2]^2
fenmu<-var(PM10)
r2<-1-(fenzi/fenmu)
r2


###########################fit55#####tichu
fit55<-arima(PM10,order=c(0,2,1),seasonal = list(order=c(2,0,0),period=12))
fit55
t=abs(fit55$coef)/sqrt((diag(fit55$var.coef)))
t
round(pt(t,length(PM10)-length(fit55$coef),lower.tail = T),4)
BIC(fit1)
r=fit1$residuals 
r
for(k in 1:3) print(Box.test(r,lag=6*k,type="Ljung-Box"))

#######fit56#######tichu
fit56<-arima(PM10,order=c(0,2,2),seasonal = list(order=c(2,0,0),period=12))
fit56
t=abs(fit56$coef)/sqrt((diag(fit56$var.coef)))
t
round(pt(t,length(PM10)-length(fit56$coef),lower.tail = F),4)#
BIC(fit2)
r=fit2$residuals 
r
for(k in 1:3) print(Box.test(r,lag=6*k,type="Ljung-Box"))#fbzs
########fit57######tichu
fit57<-arima(PM10,order=c(0,2,3),seasonal = list(order=c(2,0,0),period=12))
fit57
t=abs(fit57$coef)/sqrt((diag(fit57$var.coef)))
t
round(pt(t,length(PM10)-length(fit57$coef),lower.tail = F),4)#0.0399 0.4281 
BIC(fit1)
r=fit3$residuals 
r
for(k in 1:3) print(Box.test(r,lag=6*k,type="Ljung-Box"))#fbzs
##########fit58#######tichu#######
fit58<-arima(PM10,order=c(1,2,1),seasonal = list(order=c(2,0,0),period=12))
fit58
t=abs(fit58$coef)/sqrt((diag(fit58$var.coef)))
t
round(pt(t,length(PM10)-length(fit58$coef),lower.tail = F),4) 
BIC(fit1)
r=fit4$residuals 
r
for(k in 1:3) print(Box.test(r,lag=6*k,type="Ljung-Box"))

#############fit59#####tichu
fit59<-arima(PM10,order=c(1,2,2),seasonal = list(order=c(2,0,0),period=12))
fit59
t=abs(fit59$coef)/sqrt((diag(fit59$var.coef)))
t
round(pt(t,length(PM10)-length(fit59$coef),lower.tail = F),4)#0.2407 0.0376
BIC(fit1)
r=fit4$residuals 
r
for(k in 1:3) print(Box.test(r,lag=6*k,type="Ljung-Box"))#fbzs
###########fit60#######tichu
fit60<-arima(PM10,order=c(1,2,3),seasonal = list(order=c(2,0,0),period=12))
fit60
t=abs(fit60$coef)/sqrt((diag(fit60$var.coef)))
t
round(pt(t,length(PM10)-length(fit60$coef),lower.tail = F),4)#0.2407 0.0376
BIC(fit1)
r=fit4$residuals 
r
for(k in 1:3) print(Box.test(r,lag=6*k,type="Ljung-Box"))
########fit61####tichu
fit61<-arima(PM10,order=c(2,2,1),seasonal = list(order=c(2,0,0),period=12))
fit61
t=abs(fit61$coef)/sqrt((diag(fit61$var.coef)))
t
round(pt(t,length(PM10)-length(fit61$coef),lower.tail = F),4)#0.2407 0.0376
BIC(fit1)
r=fit4$residuals 
r
for(k in 1:3) print(Box.test(r,lag=6*k,type="Ljung-Box"))


#######fit62######tichu
fit62<-arima(PM10,order=c(2,2,2),seasonal = list(order=c(2,0,0),period=12))
fit62
t=abs(fit8$coef)/sqrt((diag(fit8$var.coef)))
t
round(pt(t,length(PM10)-length(fit8$coef),lower.tail = F),4)#0.2407 0.0376
BIC(fit1)
r=fit4$residuals 
r
for(k in 1:3) print(Box.test(r,lag=6*k,type="Ljung-Box"))

########fit63####tichu
fit63<-arima(PM10,order=c(2,2,3),seasonal = list(order=c(2,0,0),period=12))
fit63
t=abs(fit63$coef)/sqrt((diag(fit63$var.coef)))
t
round(pt(t,length(PM10)-length(fit63$coef),lower.tail = F),4)#0.2407 0.0376
BIC(fit1)
r=fit4$residuals 
r
for(k in 1:3) print(Box.test(r,lag=6*k,type="Ljung-Box"))

##########################fit64####
fit1<-arima(PM10,order=c(0,2,1),seasonal = list(order=c(0,0,0),period=12))
fit1
t=abs(fit1$coef)/sqrt((diag(fit1$var.coef)))
t
round(pt(t,length(PM10)-length(fit1$coef),lower.tail = T),4)
BIC(fit1)
r=fit1$residuals 
r
for(k in 1:3) print(Box.test(r,lag=6*k,type="Ljung-Box"))

#######fit65#######tichu
fit65<-arima(PM10,order=c(0,2,2),seasonal = list(order=c(2,0,1),period=12))
fit65
t=abs(fit65$coef)/sqrt((diag(fit65$var.coef)))
t
round(pt(t,length(PM10)-length(fit65$coef),lower.tail = F),4)#
BIC(fit2)
r=fit2$residuals 
r
for(k in 1:3) print(Box.test(r,lag=6*k,type="Ljung-Box"))#fbzs
########fit66######tichu
fit66<-arima(PM10,order=c(0,2,3),seasonal = list(order=c(2,0,1),period=12))
fit66
t=abs(fit66$coef)/sqrt((diag(fit66$var.coef)))
t
round(pt(t,length(PM10)-length(fit66$coef),lower.tail = F),4)#0.0399 0.4281 
BIC(fit1)
r=fit3$residuals 
r
for(k in 1:3) print(Box.test(r,lag=6*k,type="Ljung-Box"))#fbzs
##########fit67#######tichu#######
fit67<-arima(PM10,order=c(1,2,1),seasonal = list(order=c(2,0,1),period=12))
fit67
t=abs(fit67$coef)/sqrt((diag(fit67$var.coef)))
t
round(pt(t,length(PM10)-length(fit67$coef),lower.tail = F),4) 
BIC(fit1)
r=fit4$residuals 
r
for(k in 1:3) print(Box.test(r,lag=6*k,type="Ljung-Box"))

#############fit68#####tichu
fit68<-arima(PM10,order=c(1,2,2),seasonal = list(order=c(2,0,1),period=12))
fit68
t=abs(fit68$coef)/sqrt((diag(fit68$var.coef)))
t
round(pt(t,length(PM10)-length(fit68$coef),lower.tail = F),4)#0.2407 0.0376
BIC(fit1)
r=fit4$residuals 
r
for(k in 1:3) print(Box.test(r,lag=6*k,type="Ljung-Box"))#fbzs
###########fit69#######tichu
fit69<-arima(PM10,order=c(1,2,3),seasonal = list(order=c(2,0,1),period=12))
fit69
t=abs(fit69$coef)/sqrt((diag(fit69$var.coef)))
t
round(pt(t,length(PM10)-length(fit69$coef),lower.tail = F),4)#0.2407 0.0376
BIC(fit1)
r=fit4$residuals 
r
for(k in 1:3) print(Box.test(r,lag=6*k,type="Ljung-Box"))
########fit70####tichu
fit70<-arima(PM10,order=c(2,2,1),seasonal = list(order=c(2,0,1),period=12))
fit70
t=abs(fit70$coef)/sqrt((diag(fit70$var.coef)))
t
round(pt(t,length(PM10)-length(fit70$coef),lower.tail = F),4)#0.2407 0.0376
BIC(fit1)
r=fit4$residuals 
r
for(k in 1:3) print(Box.test(r,lag=6*k,type="Ljung-Box"))


#######fit71######tichu
fit71<-arima(PM10,order=c(2,2,2),seasonal = list(order=c(2,0,1),period=12))
fit71
t=abs(fit71$coef)/sqrt((diag(fit71$var.coef)))
t
round(pt(t,length(PM10)-length(fit71$coef),lower.tail = F),4)#0.2407 0.0376
BIC(fit1)
r=fit4$residuals 
r
for(k in 1:3) print(Box.test(r,lag=6*k,type="Ljung-Box"))

########fit72####tichu
fit72<-arima(PM10,order=c(2,2,3),seasonal = list(order=c(2,0,1),period=12))
fit72
t=abs(fit72$coef)/sqrt((diag(fit72$var.coef)))
t
round(pt(t,length(PM10)-length(fit72$coef),lower.tail = F),4)#0.2407 0.0376
BIC(fit1)
r=fit4$residuals 
r
for(k in 1:3) print(Box.test(r,lag=6*k,type="Ljung-Box"))

#################fit73#####tichu
fit73<-arima(PM10,order=c(0,2,1),seasonal = list(order=c(2,0,2),period=12))
fit73
t=abs(fit73$coef)/sqrt((diag(fit73$var.coef)))
t
round(pt(t,length(PM10)-length(fit73$coef),lower.tail = T),4)
BIC(fit1)
r=fit1$residuals 
r
for(k in 1:3) print(Box.test(r,lag=6*k,type="Ljung-Box"))

#######fit74#######tichu
fit74<-arima(PM10,order=c(0,2,2),seasonal = list(order=c(2,0,2),period=12))
fit74
t=abs(fit74$coef)/sqrt((diag(fit74$var.coef)))
t
round(pt(t,length(PM10)-length(fit74$coef),lower.tail = F),4)#
BIC(fit2)
r=fit2$residuals 
r
for(k in 1:3) print(Box.test(r,lag=6*k,type="Ljung-Box"))#fbzs
########fit75######tichu
fit75<-arima(PM10,order=c(0,2,3),seasonal = list(order=c(2,0,2),period=12))
fit75
t=abs(fit75$coef)/sqrt((diag(fit75$var.coef)))
t
round(pt(t,length(PM10)-length(fit75$coef),lower.tail = F),4)#0.0399 0.4281 
BIC(fit1)
r=fit3$residuals 
r
for(k in 1:3) print(Box.test(r,lag=6*k,type="Ljung-Box"))#fbzs
##########fit76#######tichu#######
fit76<-arima(PM10,order=c(1,2,1),seasonal = list(order=c(2,0,2),period=12))
fit76
t=abs(fit76$coef)/sqrt((diag(fit76$var.coef)))
t
round(pt(t,length(PM10)-length(fit76$coef),lower.tail = F),4) 
BIC(fit1)
r=fit4$residuals 
r
for(k in 1:3) print(Box.test(r,lag=6*k,type="Ljung-Box"))

#############fit77#####tichu
fit77<-arima(PM10,order=c(1,2,2),seasonal = list(order=c(2,0,2),period=12))
fit77
t=abs(fit77$coef)/sqrt((diag(fit77$var.coef)))
t
round(pt(t,length(PM10)-length(fit77$coef),lower.tail = F),4)#0.2407 0.0376
BIC(fit1)
r=fit4$residuals 
r
for(k in 1:3) print(Box.test(r,lag=6*k,type="Ljung-Box"))#fbzs
###########fit78#######tichu
fit78<-arima(PM10,order=c(1,2,3),seasonal = list(order=c(2,0,2),period=12))
fit78
t=abs(fit78$coef)/sqrt((diag(fit78$var.coef)))
t
round(pt(t,length(PM10)-length(fit78$coef),lower.tail = F),4)#0.2407 0.0376
BIC(fit1)
r=fit4$residuals 
r
for(k in 1:3) print(Box.test(r,lag=6*k,type="Ljung-Box"))
########fit79####tichu
fit79<-arima(PM10,order=c(2,2,1),seasonal = list(order=c(2,0,2),period=12))
fit79
t=abs(fit79$coef)/sqrt((diag(fit79$var.coef)))
t
round(pt(t,length(PM10)-length(fit79$coef),lower.tail = F),4)#0.2407 0.0376
BIC(fit1)
r=fit4$residuals 
r
for(k in 1:3) print(Box.test(r,lag=6*k,type="Ljung-Box"))


#######fit80######tichu
fit80<-arima(PM10,order=c(2,2,2),seasonal = list(order=c(2,0,2),period=12))
fit80
t=abs(fit8$coef)/sqrt((diag(fit8$var.coef)))
t
round(pt(t,length(PM10)-length(fit8$coef),lower.tail = F),4)#0.2407 0.0376
BIC(fit1)
r=fit4$residuals 
r
for(k in 1:3) print(Box.test(r,lag=6*k,type="Ljung-Box"))

########fit81####tichu
fit81<-arima(PM10,order=c(2,2,3),seasonal = list(order=c(2,0,2),period=12))
fit81
t=abs(fit81$coef)/sqrt((diag(fit81$var.coef)))
t
round(pt(t,length(PM10)-length(fit81$coef),lower.tail = F),4)#0.2407 0.0376
BIC(fit1)
r=fit4$residuals 
r
for(k in 1:3) print(Box.test(r,lag=6*k,type="Ljung-Box"))


##########################TB&PM10 ccf##############
library(readxl)
A1<-read_xlsx("D:\\R\\DATA\\PM10.xlsx")
PM10<-ts(A1$PM10,start = c(2014,1),end=c(2018,12),frequency = 12)
fit54<-arima(PM10,order=c(2,2,3),seasonal = list(order=c(1,0,2),period=12))
fit54
x1<-fit54$residuals
x1

A1<-read_xlsx("D:\\R\\DATA\\WLMQ.xlsx")
WLMQ<-ts(A1$`¡¡case`,start = c(2014,1),end=c(2018,12),frequency = 12)
TB<-arima(WLMQ,order=c(1,1,2),seasonal = list(order=c(0,1,1),period=12))
TB2<-arima(WLMQ,order=c(1,1,2),seasonal = list(order=c(1,0,0),period=12))
TB<-arima(WLMQ,order=c(2,2,3),seasonal = list(order=c(1,0,2),period=12))
y1<-TB$residuals
y1

y2<-TB2$residuals
library(TSA)
prewhiten(x=as.numeric(x1),y=as.numeric(y1),main="PM10&TB",xlab="ÖÍºó£¨ÔÂ£©",lag=12)###wuxiangguan##
ccf(y1,x1,lag=24)####8½×ÏÔÖø»¥Ïà¹Ø£»
########################arimax######
library(TSA)

##############-10#######tichu
x2<-as.matrix(x2)
y.fit2<-arimax(WLMQ,order=c(1,1,2),seasonal = list(order=c(0,1,1),period=12),xreg=data.frame(PM10),xtransf = data.frame(PM10),transfer = list(c(10,0)))
y.fit2
t=abs(y.fit2$coef)/sqrt((diag(y.fit2$var.coef)))
t
round(pt(t,length(WLMQ)-length(y.fit2$coef),lower.tail = F),4)#0.0000 0.0012 0.0007 0.0508 0.0591 
#0.0083   0.0000   0.0018   0.0521   0.0000

r<-y.fit2$residuals
for(k in 1:2) print(Box.test(r,lag=6*k,type="Ljung-Box"))##3.15  0.78
z<-summary(y.fit2)###MAPE=12.69728  #aic=504.47
library(forecast)
accuracy(y.fit2)
z#################-7#######
y.fit2<-arimax(WLMQ,order=c(1,1,2),seasonal = list(order=c(0,1,1),period=12),xreg=data.frame(PM10),xtransf = data.frame(PM10),transfer = list(c(7,0)))
y.fit2
t=abs(y.fit2$coef)/sqrt((diag(y.fit2$var.coef)))
t
round(pt(t,length(WLMQ)-length(y.fit2$coef),lower.tail = F),4)#0.0000 0.0012 0.0007 0.0508 0.0591 


r<-y.fit2$residuals
for(k in 1:2) print(Box.test(r,lag=6*k,type="Ljung-Box"))


####################################################################


############NO2################################################################################
library(readxl)
A2<-read_xlsx("D:\\R\\DATA\\NO2.xlsx")
NO2<-ts(A2$NO2,start = c(2014,1),end=c(2018,12),frequency = 12)
plot(NO2)
adf.test(NO2)
for(k in 1:2)print(Box.test(NO2,lag=6*k,type="Ljung-Box"))#·Ç°×ÔëÉù
components=decompose(NO2,type="multiplicative")
plot(components)
components$figure
plot(components$figure,type="o")
abline(h=1,col=2)
auto.arima(NO2)####(1,1,1)(1,1,0)12

#######1½×²î·Ö
NO21<-log(NO2)
#################1½×#######
diff1<-diff(NO21,1)
adf.test(diff1)
for(k in 1:2)print(Box.test(diff1,lag=6*k,type="Ljung-Box"))
plot(diff1)

##################p,q=0,1,2 P=0,1£¬2 Q=1£¬2  D=0,d=1
acf(diff1,lag=36)
pacf(diff1,lag=36)
#######################54ÖÖ×éºÏ#########
##########fit1#######tichu
fit1<-arima(NO21,order=c(0,2,0),seasonal = list(order=c(0,0,0),period=12))
fit1
t=abs(fit1$coef)/sqrt((diag(fit1$var.coef)))
t
round(pt(t,length(NO21)-length(fit1$coef),lower.tail = F),4)
BIC(fit1)
r=fit1$residuals 
r
for(k in 1:3) print(Box.test(r,lag=6*k,type="Ljung-Box"))
######################fit2####tichu
fit2<-arima(NO21,order=c(0,2,0),seasonal = list(order=c(0,0,0),period=12))
fit2
t=abs(fit2$coef)/sqrt((diag(fit2$var.coef)))
t
round(pt(t,length(NO21)-length(fit2$coef),lower.tail = F),4)
BIC(fit2)
r=fit1$residuals 
r
for(k in 1:3) print(Box.test(r,lag=6*k,type="Ljung-Box"))


########fit3#####tichu
fit3<-arima(NO21,order=c(0,1,2),seasonal = list(order=c(0,0,1),period=12))
fit3
t=abs(fit3$coef)/sqrt((diag(fit3$var.coef)))
t
round(pt(t,length(NO21)-length(fit3$coef),lower.tail = F),4)
BIC(fit1)
r=fit1$residuals 
r
for(k in 1:3) print(Box.test(r,lag=6*k,type="Ljung-Box"))

#####fit4#########fuhe
fit4<-arima(NO21,order=c(1,1,0),seasonal = list(order=c(0,0,1),period=12))
fit4
t=abs(fit4$coef)/sqrt((diag(fit4$var.coef)))
t
round(pt(t,length(NO21)-length(fit4$coef),lower.tail = F),4)
BIC(fit4)
r=fit4$residuals 
r
for(k in 1:3) print(Box.test(r,lag=6*k,type="Ljung-Box"))
accuracy(fit4)
fenzi<-accuracy(fit4)[2]^2
fenmu<-var(NO21)
r2<-1-(fenzi/fenmu)
r2
####################fit5####tichu
fit5<-arima(NO21,order=c(1,1,1),seasonal = list(order=c(0,0,1),period=12))
fit5
t=abs(fit5$coef)/sqrt((diag(fit5$var.coef)))
t
round(pt(t,length(NO21)-length(fit5$coef),lower.tail = F),4)
BIC(fit1)
r=fit1$residuals 
r
for(k in 1:3) print(Box.test(r,lag=6*k,type="Ljung-Box"))
##########fit6#######fuhe
fit6<-arima(NO21,order=c(1,1,2),seasonal = list(order=c(0,0,1),period=12))
fit6
t=abs(fit6$coef)/sqrt((diag(fit6$var.coef)))
t
round(pt(t,length(NO21)-length(fit6$coef),lower.tail = F),4)
BIC(fit6)
r=fit6$residuals 
r
for(k in 1:3) print(Box.test(r,lag=6*k,type="Ljung-Box"))

################fit7####tichu
fit7<-arima(NO21,order=c(2,1,0),seasonal = list(order=c(0,0,1),period=12))
fit7
t=abs(fit7$coef)/sqrt((diag(fit7$var.coef)))
t
round(pt(t,length(NO21)-length(fit7$coef),lower.tail = F),4)
BIC(fit1)
r=fit1$residuals 
r
for(k in 1:3) print(Box.test(r,lag=6*k,type="Ljung-Box"))

###################fit8###fuhe
fit8<-arima(NO21,order=c(2,1,1),seasonal = list(order=c(0,0,1),period=12))
fit8
t=abs(fit8$coef)/sqrt((diag(fit8$var.coef)))
t
round(pt(t,length(NO21)-length(fit8$coef),lower.tail = F),4)
BIC(fit8)
r=fit8$residuals 
r
for(k in 1:3) print(Box.test(r,lag=6*k,type="Ljung-Box"))

###############fit9####FUHE
fit9<-arima(NO21,order=c(2,1,2),seasonal = list(order=c(0,0,1),period=12))
fit9
t=abs(fit9$coef)/sqrt((diag(fit9$var.coef)))
t
round(pt(t,length(NO21)-length(fit9$coef),lower.tail = F),4)
BIC(fit9)
r=fit9$residuals 
r
for(k in 1:3) print(Box.test(r,lag=6*k,type="Ljung-Box"))
accuracy(fit9)
fenzi<-accuracy(fit9)[2]^2
fenmu<-var(NO21)
r2<-1-(fenzi/fenmu)
r2
##########fit10###tichu
fit10<-arima(NO21,order=c(0,1,0),seasonal = list(order=c(0,0,2),period=12))
fit10
t=abs(fit10$coef)/sqrt((diag(fit10$var.coef)))
t
round(pt(t,length(NO21)-length(fit10$coef),lower.tail = F),4)
BIC(fit1)
r=fit1$residuals 
r
for(k in 1:3) print(Box.test(r,lag=6*k,type="Ljung-Box"))
######################fit11####tichu
fit11<-arima(NO21,order=c(0,1,1),seasonal = list(order=c(0,0,2),period=12))
fit11
t=abs(fit11$coef)/sqrt((diag(fit11$var.coef)))
t
round(pt(t,length(NO21)-length(fit11$coef),lower.tail = F),4)
BIC(fit2)
r=fit1$residuals 
r
for(k in 1:3) print(Box.test(r,lag=6*k,type="Ljung-Box"))


########fit12#####tichu
fit12<-arima(NO21,order=c(0,1,2),seasonal = list(order=c(0,0,2),period=12))
fit12
t=abs(fit12$coef)/sqrt((diag(fit12$var.coef)))
t
round(pt(t,length(NO21)-length(fit12$coef),lower.tail = F),4)
BIC(fit1)
r=fit1$residuals 
r
for(k in 1:3) print(Box.test(r,lag=6*k,type="Ljung-Box"))

#####fit13#########tichu
fit13<-arima(NO21,order=c(1,1,0),seasonal = list(order=c(0,0,2),period=12))
fit13
t=abs(fit13$coef)/sqrt((diag(fit13$var.coef)))
t
round(pt(t,length(NO21)-length(fit13$coef),lower.tail = F),4)
BIC(fit1)
r=fit1$residuals 
r
for(k in 1:3) print(Box.test(r,lag=6*k,type="Ljung-Box"))
####################fit14####tichu
fit14<-arima(NO21,order=c(1,1,1),seasonal = list(order=c(0,0,2),period=12))
fit14
t=abs(fit14$coef)/sqrt((diag(fit14$var.coef)))
t
round(pt(t,length(NO21)-length(fit14$coef),lower.tail = F),4)
BIC(fit1)
r=fit1$residuals 
r
for(k in 1:3) print(Box.test(r,lag=6*k,type="Ljung-Box"))
##########fit15#######tichu
fit15<-arima(NO21,order=c(1,1,2),seasonal = list(order=c(0,0,2),period=12))
fit15
t=abs(fit15$coef)/sqrt((diag(fit15$var.coef)))
t
round(pt(t,length(NO21)-length(fit15$coef),lower.tail = F),4)
BIC(fit1)
r=fit1$residuals 
r
for(k in 1:3) print(Box.test(r,lag=6*k,type="Ljung-Box"))

################fit16####tichu
fit16<-arima(NO21,order=c(2,1,0),seasonal = list(order=c(0,0,2),period=12))
fit16
t=abs(fit16$coef)/sqrt((diag(fit16$var.coef)))
t
round(pt(t,length(NO21)-length(fit16$coef),lower.tail = F),4)
BIC(fit1)
r=fit1$residuals 
r
for(k in 1:3) print(Box.test(r,lag=6*k,type="Ljung-Box"))

###################fit17###fuhe
fit17<-arima(NO21,order=c(2,1,1),seasonal = list(order=c(0,0,2),period=12))
fit17
t=abs(fit17$coef)/sqrt((diag(fit17$var.coef)))
t
round(pt(t,length(NO21)-length(fit17$coef),lower.tail = F),4)
BIC(fit17)
r=fit17$residuals 
r
for(k in 1:3) print(Box.test(r,lag=6*k,type="Ljung-Box"))

###############fit18####fuhe
fit18<-arima(NO21,order=c(2,1,2),seasonal = list(order=c(0,0,2),period=12))
fit18
t=abs(fit18$coef)/sqrt((diag(fit18$var.coef)))
t
round(pt(t,length(NO21)-length(fit18$coef),lower.tail = F),4)
BIC(fit18)
r=fit18$residuals 
r
for(k in 1:3) print(Box.test(r,lag=6*k,type="Ljung-Box"))
accuracy(fit18)
fenzi<-accuracy(fit18)[2]^2
fenmu<-var(NO21)
r2<-1-(fenzi/fenmu)
r2
############################fit19#####fuhe
fit19<-arima(NO21,order=c(0,1,0),seasonal = list(order=c(1,0,1),period=12))
fit19
t=abs(fit19$coef)/sqrt((diag(fit19$var.coef)))
t
round(pt(t,length(NO21)-length(fit19$coef),lower.tail = F),4)
BIC(fit19)
r=fit19$residuals 
r
for(k in 1:3) print(Box.test(r,lag=6*k,type="Ljung-Box"))
accuracy(fit19)
fenzi<-accuracy(fit19)[2]^2
fenmu<-var(NO21)
r2<-1-(fenzi/fenmu)
r2
#######fit20#######tichu
fit20<-arima(NO21,order=c(0,1,1),seasonal = list(order=c(1,0,1),period=12))
fit20
t=abs(fit20$coef)/sqrt((diag(fit20$var.coef)))
t
round(pt(t,length(NO21)-length(fit20$coef),lower.tail = F),4)#
BIC(fit2)
r=fit2$residuals 
r
for(k in 1:3) print(Box.test(r,lag=6*k,type="Ljung-Box"))#fbzs
########fit21######tichu
fit21<-arima(NO21,order=c(0,1,2),seasonal = list(order=c(1,0,1),period=12))
fit21
t=abs(fit21$coef)/sqrt((diag(fit21$var.coef)))
t
round(pt(t,length(NO21)-length(fit21$coef),lower.tail = F),4)#0.0399 0.4281 
BIC(fit1)
r=fit3$residuals 
r
for(k in 1:3) print(Box.test(r,lag=6*k,type="Ljung-Box"))#fbzs
##########fit22#######tichu#######
fit22<-arima(NO21,order=c(1,1,0),seasonal = list(order=c(1,0,1),period=12))
fit22
t=abs(fit22$coef)/sqrt((diag(fit22$var.coef)))
t
round(pt(t,length(NO21)-length(fit22$coef),lower.tail = F),4) 
BIC(fit1)
r=fit4$residuals 
r
for(k in 1:3) print(Box.test(r,lag=6*k,type="Ljung-Box"))

#############fit23#####fuhe
fit23<-arima(NO21,order=c(1,1,1),seasonal = list(order=c(1,0,1),period=12))
fit23
t=abs(fit23$coef)/sqrt((diag(fit23$var.coef)))
t
round(pt(t,length(NO21)-length(fit23$coef),lower.tail = F),4)#0.2407 0.0376
BIC(fit23)
r=fit23$residuals 
r
for(k in 1:3) print(Box.test(r,lag=6*k,type="Ljung-Box"))
library(forecast)
accuracy(fit23)
fenzi<-accuracy(fit23)[2]^2
fenmu<-var(NO21)
r2<-1-(fenzi/fenmu)
r2


###########fit24#######tichu
fit24<-arima(NO21,order=c(1,1,2),seasonal = list(order=c(1,0,1),period=12))
fit24
t=abs(fit24$coef)/sqrt((diag(fit24$var.coef)))
t
round(pt(t,length(NO21)-length(fit24$coef),lower.tail = F),4)#0.2407 0.0376
BIC(fit1)
r=fit4$residuals 
r
for(k in 1:3) print(Box.test(r,lag=6*k,type="Ljung-Box"))
########fit25####tichu
fit25<-arima(NO21,order=c(2,1,0),seasonal = list(order=c(1,0,1),period=12))
fit25
t=abs(fit25$coef)/sqrt((diag(fit25$var.coef)))
t
round(pt(t,length(NO21)-length(fit25$coef),lower.tail = F),4)#0.2407 0.0376
BIC(fit1)
r=fit4$residuals 
r
for(k in 1:3) print(Box.test(r,lag=6*k,type="Ljung-Box"))


#######fit26######tichu
fit26<-arima(NO21,order=c(2,1,1),seasonal = list(order=c(1,0,1),period=12))
fit26
t=abs(fit26$coef)/sqrt((diag(fit26$var.coef)))
t
round(pt(t,length(NO21)-length(fit26$coef),lower.tail = F),4)#0.2407 0.0376
BIC(fit1)
r=fit4$residuals 
r
for(k in 1:3) print(Box.test(r,lag=6*k,type="Ljung-Box"))

########fit27####tichu
fit27<-arima(NO21,order=c(2,1,2),seasonal = list(order=c(1,0,1),period=12))
fit27
t=abs(fit27$coef)/sqrt((diag(fit27$var.coef)))
t
round(pt(t,length(NO21)-length(fit27$coef),lower.tail = F),4)#0.2407 0.0376
BIC(fit1)
r=fit4$residuals 
r
for(k in 1:3) print(Box.test(r,lag=6*k,type="Ljung-Box"))
######################fit28####tichu
fit28<-arima(NO21,order=c(0,1,0),seasonal = list(order=c(1,0,2),period=12))
fit28
t=abs(fit28$coef)/sqrt((diag(fit28$var.coef)))
t
round(pt(t,length(NO21)-length(fit28$coef),lower.tail = F),4)
BIC(fit1)
r=fit1$residuals 
r
for(k in 1:3) print(Box.test(r,lag=6*k,type="Ljung-Box"))
######################fit29####tichu
fit28<-arima(NO21,order=c(0,1,1),seasonal = list(order=c(1,0,2),period=12))
fit28
t=abs(fit28$coef)/sqrt((diag(fit28$var.coef)))
t
round(pt(t,length(NO21)-length(fit28$coef),lower.tail = F),4)
BIC(fit2)
r=fit1$residuals 
r
for(k in 1:3) print(Box.test(r,lag=6*k,type="Ljung-Box"))


########fit30#####tichu
fit30<-arima(NO21,order=c(0,1,2),seasonal = list(order=c(1,0,2),period=12))
fit30
t=abs(fit30$coef)/sqrt((diag(fit30$var.coef)))
t
round(pt(t,length(NO21)-length(fit30$coef),lower.tail = F),4)
BIC(fit30)
r=fit1$residuals 
r
for(k in 1:3) print(Box.test(r,lag=6*k,type="Ljung-Box"))

#####fit31#########tichu
fit31<-arima(NO21,order=c(1,1,0),seasonal = list(order=c(1,0,2),period=12))
fit31
t=abs(fit31$coef)/sqrt((diag(fit31$var.coef)))
t
round(pt(t,length(NO21)-length(fit31$coef),lower.tail = F),4)
BIC(fit1)
r=fit1$residuals 
r
for(k in 1:3) print(Box.test(r,lag=6*k,type="Ljung-Box"))
####################fit32####tichu
fit32<-arima(NO21,order=c(1,1,1),seasonal = list(order=c(1,0,2),period=12))
fit32
t=abs(fit32$coef)/sqrt((diag(fit32$var.coef)))
t
round(pt(t,length(NO21)-length(fit32$coef),lower.tail = F),4)
BIC(fit1)
r=fit1$residuals 
r
for(k in 1:3) print(Box.test(r,lag=6*k,type="Ljung-Box"))
##########fit33#######tichu
fit33<-arima(NO21,order=c(1,1,2),seasonal = list(order=c(1,0,2),period=12))
fit33
t=abs(fit33$coef)/sqrt((diag(fit33$var.coef)))
t
round(pt(t,length(NO21)-length(fit33$coef),lower.tail =F),4)
BIC(fit1)
r=fit1$residuals 
r
for(k in 1:3) print(Box.test(r,lag=6*k,type="Ljung-Box"))

################fit34####tichu
fit34<-arima(NO21,order=c(2,1,0),seasonal = list(order=c(1,0,2),period=12))
fit34
t=abs(fit34$coef)/sqrt((diag(fit34$var.coef)))
t
round(pt(t,length(NO21)-length(fit34$coef),lower.tail = F),4)
BIC(fit1)
r=fit1$residuals 
r
for(k in 1:3) print(Box.test(r,lag=6*k,type="Ljung-Box"))

###################fit35###tichu
fit35<-arima(NO21,order=c(2,1,1),seasonal = list(order=c(1,0,2),period=12))
fit35
t=abs(fit35$coef)/sqrt((diag(fit35$var.coef)))
t
round(pt(t,length(NO21)-length(fit35$coef),lower.tail = F),4)
BIC(fit1)
r=fit1$residuals 
r
for(k in 1:3) print(Box.test(r,lag=6*k,type="Ljung-Box"))

###############fit36####tichu
fit36<-arima(NO21,order=c(2,1,2),seasonal = list(order=c(1,0,2),period=12))
fit36
t=abs(fit36$coef)/sqrt((diag(fit36$var.coef)))
t
round(pt(t,length(NO21)-length(fit36$coef),lower.tail = F),4)
BIC(fit1)
r=fit1$residuals 
r
for(k in 1:3) print(Box.test(r,lag=6*k,type="Ljung-Box"))
###################fit37####
fit37<-arima(NO21,order=c(0,1,0),seasonal = list(order=c(2,0,1),period=12))
fit37
t=abs(fit37$coef)/sqrt((diag(fit37$var.coef)))
t
round(pt(t,length(NO21)-length(fit37$coef),lower.tail = F),4)
BIC(fit1)
r=fit1$residuals 
r
for(k in 1:3) print(Box.test(r,lag=6*k,type="Ljung-Box"))
######################fit38####tichu
fit38<-arima(NO21,order=c(0,1,1),seasonal = list(order=c(2,0,1),period=12))
fit38
t=abs(fit38$coef)/sqrt((diag(fit38$var.coef)))
t
round(pt(t,length(NO21)-length(fit38$coef),lower.tail =F),4)
BIC(fit2)
r=fit1$residuals 
r
for(k in 1:3) print(Box.test(r,lag=6*k,type="Ljung-Box"))


########fit39#####tichu
fit39<-arima(NO21,order=c(0,1,2),seasonal = list(order=c(2,0,1),period=12))
fit39
t=abs(fit39$coef)/sqrt((diag(fit39$var.coef)))
t
round(pt(t,length(NO21)-length(fit39$coef),lower.tail = F),4)
BIC(fit1)
r=fit1$residuals 
r
for(k in 1:3) print(Box.test(r,lag=6*k,type="Ljung-Box"))

#####fit40#########tichu
fit40<-arima(NO21,order=c(1,1,0),seasonal = list(order=c(2,0,1),period=12))
fit40
t=abs(fit40$coef)/sqrt((diag(fit40$var.coef)))
t
round(pt(t,length(NO21)-length(fit40$coef),lower.tail = F),4)
BIC(fit1)
r=fit1$residuals 
r
for(k in 1:3) print(Box.test(r,lag=6*k,type="Ljung-Box"))
####################fit41####tichu
fit41<-arima(NO21,order=c(1,1,1),seasonal = list(order=c(2,0,1),period=12))
fit41
t=abs(fit41$coef)/sqrt((diag(fit41$var.coef)))
t
round(pt(t,length(NO21)-length(fit41$coef),lower.tail = F),4)
BIC(fit1)
r=fit1$residuals 
r
for(k in 1:3) print(Box.test(r,lag=6*k,type="Ljung-Box"))
##########fit42#######tichu
fit42<-arima(NO21,order=c(1,1,2),seasonal = list(order=c(2,0,1),period=12))
fit42
t=abs(fit42$coef)/sqrt((diag(fit42$var.coef)))
t
round(pt(t,length(NO21)-length(fit42$coef),lower.tail = F),4)
BIC(fit1)
r=fit1$residuals 
r
for(k in 1:3) print(Box.test(r,lag=6*k,type="Ljung-Box"))

################fit43####tichu
fit43<-arima(NO21,order=c(2,1,0),seasonal = list(order=c(2,0,1),period=12))
fit43
t=abs(fit43$coef)/sqrt((diag(fit43$var.coef)))
t
round(pt(t,length(NO21)-length(fit43$coef),lower.tail = F),4)
BIC(fit1)
r=fit1$residuals 
r
for(k in 1:3) print(Box.test(r,lag=6*k,type="Ljung-Box"))

###################fit44###tichu
fit44<-arima(NO21,order=c(2,1,1),seasonal = list(order=c(2,0,1),period=12))
fit44
t=abs(fit44$coef)/sqrt((diag(fit44$var.coef)))
t
round(pt(t,length(NO21)-length(fit44$coef),lower.tail = F),4)
BIC(fit1)
r=fit1$residuals 
r
for(k in 1:3) print(Box.test(r,lag=6*k,type="Ljung-Box"))

###############fit45####fuhe
fit45<-arima(NO21,order=c(2,1,2),seasonal = list(order=c(2,0,1),period=12))
fit45
t=abs(fit45$coef)/sqrt((diag(fit45$var.coef)))
t
round(pt(t,length(NO21)-length(fit45$coef),lower.tail = F),4)
BIC(fit45)
r=fit45$residuals 
r
for(k in 1:3) print(Box.test(r,lag=6*k,type="Ljung-Box"))

####################fit46#####tichu
fit46<-arima(NO21,order=c(0,1,0),seasonal = list(order=c(2,0,2),period=12))
fit46
t=abs(fit46$coef)/sqrt((diag(fit46$var.coef)))
t
round(pt(t,length(NO21)-length(fit46$coef),lower.tail = F),4)
BIC(fit1)
r=fit1$residuals 
r
for(k in 1:3) print(Box.test(r,lag=6*k,type="Ljung-Box"))
######################fit47####tichu
fit47<-arima(NO21,order=c(0,1,1),seasonal = list(order=c(2,0,2),period=12))
fit47
t=abs(fit47$coef)/sqrt((diag(fit47$var.coef)))
t
round(pt(t,length(NO21)-length(fit47$coef),lower.tail = F),4)
BIC(fit2)
r=fit1$residuals 
r
for(k in 1:3) print(Box.test(r,lag=6*k,type="Ljung-Box"))


########fit48#####tichu
fit48<-arima(NO21,order=c(0,1,2),seasonal = list(order=c(2,0,2),period=12))
fit48
t=abs(fit48$coef)/sqrt((diag(fit48$var.coef)))
t
round(pt(t,length(NO21)-length(fit48$coef),lower.tail = F),4)
BIC(fit1)
r=fit1$residuals 
r
for(k in 1:3) print(Box.test(r,lag=6*k,type="Ljung-Box"))

#####fit4#########tichu
fit49<-arima(NO21,order=c(1,1,0),seasonal = list(order=c(2,0,2),period=12))
fit49
t=abs(fit49$coef)/sqrt((diag(fit49$var.coef)))
t
round(pt(t,length(NO21)-length(fit49$coef),lower.tail = F),4)
BIC(fit1)
r=fit1$residuals 
r
for(k in 1:3) print(Box.test(r,lag=6*k,type="Ljung-Box"))
####################fit50####tichu
fit50<-arima(NO21,order=c(1,1,1),seasonal = list(order=c(2,0,2),period=12))
fit50
t=abs(fit50$coef)/sqrt((diag(fit50$var.coef)))
t
round(pt(t,length(NO21)-length(fit50$coef),lower.tail = F),4)
BIC(fit1)
r=fit1$residuals 
r
for(k in 1:3) print(Box.test(r,lag=6*k,type="Ljung-Box"))
##########fit51#######tichu
fit51<-arima(NO21,order=c(1,1,2),seasonal = list(order=c(2,0,2),period=12))
fit51
t=abs(fit51$coef)/sqrt((diag(fit51$var.coef)))
t
round(pt(t,length(NO21)-length(fit51$coef),lower.tail = F),4)
BIC(fit1)
r=fit1$residuals 
r
for(k in 1:3) print(Box.test(r,lag=6*k,type="Ljung-Box"))

################fit52####tichu
fit52<-arima(NO21,order=c(2,1,0),seasonal = list(order=c(2,0,2),period=12))
fit52
t=abs(fit52$coef)/sqrt((diag(fit52$var.coef)))
t
round(pt(t,length(NO21)-length(fit52$coef),lower.tail = F),4)
BIC(fit1)
r=fit1$residuals 
r
for(k in 1:3) print(Box.test(r,lag=6*k,type="Ljung-Box"))

###################fit53###tichu
fit53<-arima(NO21,order=c(2,1,1),seasonal = list(order=c(2,0,2),period=12))
fit53
t=abs(fit53$coef)/sqrt((diag(fit53$var.coef)))
t
round(pt(t,length(NO21)-length(fit53$coef),lower.tail = F),4)
BIC(fit1)
r=fit1$residuals 
r
for(k in 1:3) print(Box.test(r,lag=6*k,type="Ljung-Box"))

###############fit54####tichu
fit54<-arima(NO21,order=c(2,1,2),seasonal = list(order=c(2,0,2),period=12))
fit54
t=abs(fit54$coef)/sqrt((diag(fit54$var.coef)))
t
round(pt(t,length(NO21)-length(fit54$coef),lower.tail =F ),4)
BIC(fit1)
r=fit1$residuals 
r
for(k in 1:3) print(Box.test(r,lag=6*k,type="Ljung-Box"))

######################TB&NO2  CCF####
A2<-read_xlsx("D:\\R\\DATA\\NO2.xlsx")
NO2<-ts(A2$NO2,start = c(2014,1),end=c(2018,12),frequency = 12)
NO21<-log(NO2)
fit23<-arima(NO21,order=c(2,1,2),seasonal = list(order=c(0,0,2),period=12))
fit23
x2<-fit23$residuals
A1<-read_xlsx("D:\\R\\DATA\\WLMQ.xlsx")
WLMQ<-ts(A1$`¡¡case`,start = c(2014,1),end=c(2018,12),frequency = 12)

fit6<-arima(WLMQ,order=c(2,1,2),seasonal = list(order=c(0,0,2),period=12))
fit6
y2<-fit6$residuals
library(zoo)
prewhiten(x=as.numeric(x2),y=as.numeric(y2),main="NO2 & TB",xlab="ÖÍºó£¨ÔÂ£©",lag=12)
#####1,5,7####xianguan


#################arimax  +NO2###

y.fit1<-arimax(WLMQ,order=c(1,1,2),seasonal = list(order=c(0,1,1),period=12),xreg=data.frame(NO21),xtransf = data.frame(NO21),transfer = list(c(5,0)))
y.fit1#aic=512.47
t=abs(y.fit1$coef)/sqrt((diag(y.fit1$var.coef)))
t
round(pt(t,length(WLMQ)-length(y.fit1$coef),lower.tail = F),4)
y.fit2<-arimax(WLMQ,order=c(1,1,2),seasonal = list(order=c(0,1,1),period=12),xreg=data.frame(NO21),xtransf = data.frame(NO21),transfer = list(c(1,0)))
y.fit2#510.84
t=abs(y.fit2$coef)/sqrt((diag(y.fit2$var.coef)))
t
round(pt(t,length(WLMQ)-length(y.fit2$coef),lower.tail = F),4)

####-7######manzu#####
y.fit3<-arimax(WLMQ,order=c(1,1,2),seasonal = list(order=c(0,1,1),period=12),xreg=data.frame(NO21),xtransf = data.frame(NO21),transfer = list(c(7,0)))
y.fit3##aic=514.66
#####NO2--118.55
summary(y.fit3)#MAPE=13.31916
t=abs(y.fit3$coef)/sqrt((diag(y.fit3$var.coef)))
t
round(pt(t,length(WLMQ)-length(y.fit3$coef),lower.tail = F),4)
###NO2----0.0000<0.001
r3<-y.fit3$residuals
for(k in 1:3) print(Box.test(r3,lag=6*k,type="Ljung-Box"))
##  3.1911  #0.7845  #10.936  0.5344  #15.545  0.6243
 


######################SO2##########################################################
library(readxl)
A1<-read_xlsx("D:\\R\\DATA\\SO2.xlsx")
SO2<-ts(A1$SO2,start = c(2014,1),end=c(2018,12),frequency = 12)
plot(SO2,type="o",xlab="Ê±¼ä")
components=decompose(SO2,type="multiplicative")
components$figure
plot(components$figure,type="o")
abline(h=1,col=2)
plot(components)
library(aTSA)
adf.test(SO2)#²»Æ½ÎÈ
for(k in 1:2) print(Box.test(SO2,lag=6*k,type="Ljung-Box"))#·Ç°×ÔëÉù


diff1<-diff(SO2)
adf.test(diff1)
for(k in 1:2) print(Box.test(diff1,lag=6*k,type="Ljung-Box"))
diff2<-diff(diff1,12)
adf.test(diff2)
for(k in 1:2) print(Box.test(diff2,lag=6*k,type="Ljung-Box"))
diff3<-diff(SO2,1,2)
adf.test(diff3)
for(k in 1:2) print(Box.test(diff3,lag=6*k,type="Ljung-Box"))
plot(diff3)
############p=0,1,2 q=0,1  d=2, D=0,P/Q=0,1,2
acf(diff3,lag=36)
pacf(diff3,lag=36)
auto.arima(SO2)#(1,0,0)(0,1,1)12


#############ÄâºÏÄ£ÐÍ######54ÖÖ
#####fit1#############################################
fit1<-arima(SO2,order=c(0,2,0),seasonal = list(order=c(0,0,0),period=12))
fit1
t=abs(fit1$coef)/sqrt((diag(fit1$var.coef)))
t
round(pt(t,length(SO2)-length(fit1$coef),lower.tail = F),4)
BIC(fit1)
r=fit1$residuals 
r
for(k in 1:3) print(Box.test(r,lag=6*k,type="Ljung-Box"))
######################fit2####tichu
fit2<-arima(SO2,order=c(0,2,0),seasonal = list(order=c(0,0,1),period=12))
fit2
t=abs(fit2$coef)/sqrt((diag(fit2$var.coef)))
t
round(pt(t,length(SO2)-length(fit2$coef),lower.tail = F),4)
BIC(fit2)
r=fit2$residuals 
r
for(k in 1:3) print(Box.test(r,lag=6*k,type="Ljung-Box"))


########fit3#####tichu
fit3<-arima(SO2,order=c(0,2,0),seasonal = list(order=c(0,0,2),period=12))
fit3
t=abs(fit3$coef)/sqrt((diag(fit3$var.coef)))
t
round(pt(t,length(SO2)-length(fit3$coef),lower.tail = F),4)
BIC(fit1)
r=fit1$residuals 
r
for(k in 1:3) print(Box.test(r,lag=6*k,type="Ljung-Box"))

#####fit4#########tichu
fit4<-arima(SO2,order=c(0,2,0),seasonal = list(order=c(1,0,0),period=12))
fit4
t=abs(fit4$coef)/sqrt((diag(fit4$var.coef)))
t
round(pt(t,length(SO2)-length(fit4$coef),lower.tail = F),4)
BIC(fit4)
r=fit4$residuals 
r
for(k in 1:3) print(Box.test(r,lag=6*k,type="Ljung-Box"))
####################fit5####tichu
fit5<-arima(SO2,order=c(0,2,0),seasonal = list(order=c(1,0,1),period=12))
fit5
t=abs(fit5$coef)/sqrt((diag(fit5$var.coef)))
t
round(pt(t,length(SO2)-length(fit5$coef),lower.tail = F),4)
BIC(fit1)
r=fit1$residuals 
r
for(k in 1:3) print(Box.test(r,lag=6*k,type="Ljung-Box"))
##########fit6#######tichu
fit6<-arima(SO2,order=c(0,2,0),seasonal = list(order=c(1,0,2),period=12))
fit6
t=abs(fit6$coef)/sqrt((diag(fit6$var.coef)))
t
round(pt(t,length(SO2)-length(fit6$coef),lower.tail = F),4)
BIC(fit1)
r=fit1$residuals 
r
for(k in 1:3) print(Box.test(r,lag=6*k,type="Ljung-Box"))

################fit7####tichu
fit7<-arima(SO2,order=c(0,2,0),seasonal = list(order=c(2,0,0),period=12))
fit7
t=abs(fit7$coef)/sqrt((diag(fit7$var.coef)))
t
round(pt(t,length(SO2)-length(fit7$coef),lower.tail = F),4)
BIC(fit1)
r=fit1$residuals 
r
for(k in 1:3) print(Box.test(r,lag=6*k,type="Ljung-Box"))

###################fit8###tichu
fit8<-arima(SO2,order=c(0,2,0),seasonal = list(order=c(2,0,1),period=12))
fit8
t=abs(fit8$coef)/sqrt((diag(fit8$var.coef)))
t
round(pt(t,length(SO2)-length(fit8$coef),lower.tail = F),4)
BIC(fit1)
r=fit1$residuals 
r
for(k in 1:3) print(Box.test(r,lag=6*k,type="Ljung-Box"))

###############fit9####tichu
fit9<-arima(SO2,order=c(0,2,0),seasonal = list(order=c(2,0,2),period=12))
fit9
t=abs(fit9$coef)/sqrt((diag(fit9$var.coef)))
t
round(pt(t,length(SO2)-length(fit9$coef),lower.tail = F),4)
BIC(fit1)
r=fit1$residuals 
r
for(k in 1:3) print(Box.test(r,lag=6*k,type="Ljung-Box"))

##########fit10###tichu
fit10<-arima(SO2,order=c(0,2,1),seasonal = list(order=c(0,0,0),period=12))
fit10
t=abs(fit10$coef)/sqrt((diag(fit10$var.coef)))
t
round(pt(t,length(SO2)-length(fit10$coef),lower.tail = F),4)
BIC(fit1)
r=fit10$residuals 
r
for(k in 1:3) print(Box.test(r,lag=6*k,type="Ljung-Box"))
######################fit11####fuhe
fit11<-arima(SO2,order=c(0,2,1),seasonal = list(order=c(0,0,1),period=12))
fit11
t=abs(fit11$coef)/sqrt((diag(fit11$var.coef)))
t
round(pt(t,length(SO2)-length(fit11$coef),lower.tail = F),4)
BIC(fit11)
r=fit11$residuals 
r
for(k in 1:3) print(Box.test(r,lag=6*k,type="Ljung-Box"))
library(forecast)
accuracy(fit11)
fenzi<-accuracy(fit11)[2]^2
fenmu<-var(SO2)
r2<-1-(fenzi/fenmu)
r2


########fit12#####fuhe
fit12<-arima(SO2,order=c(0,2,1),seasonal = list(order=c(0,0,2),period=12))
fit12
t=abs(fit12$coef)/sqrt((diag(fit12$var.coef)))
t
round(pt(t,length(SO2)-length(fit12$coef),lower.tail = F),4)
BIC(fit12)
r=fit12$residuals 
r
for(k in 1:3) print(Box.test(r,lag=6*k,type="Ljung-Box"))
accuracy(fit12)
fenzi<-accuracy(fit12)[2]^2
fenmu<-var(SO2)
r2<-1-(fenzi/fenmu)
r2
#####fit13#########fuhe
fit13<-arima(SO2,order=c(0,2,1),seasonal = list(order=c(1,0,0),period=12))
fit13
t=abs(fit13$coef)/sqrt((diag(fit13$var.coef)))
t
round(pt(t,length(SO2)-length(fit13$coef),lower.tail = F),4)
BIC(fit13)
r=fit13$residuals 
r
for(k in 1:3) print(Box.test(r,lag=6*k,type="Ljung-Box"))
accuracy(fit13)
fenzi<-accuracy(fit13)[2]^2
fenmu<-var(SO2)
r2<-1-(fenzi/fenmu)
r2
####################fit14####fuhe
fit14<-arima(SO2,order=c(0,2,1),seasonal = list(order=c(1,0,1),period=12))
fit14
t=abs(fit14$coef)/sqrt((diag(fit14$var.coef)))
t
round(pt(t,length(SO2)-length(fit14$coef),lower.tail = F),4)
BIC(fit14)
r=fit14$residuals 
r
for(k in 1:3) print(Box.test(r,lag=6*k,type="Ljung-Box"))
accuracy(fit14)
fenzi<-accuracy(fit14)[2]^2
fenmu<-var(SO2)
r2<-1-(fenzi/fenmu)
r2
##########fit15#######tichu
fit15<-arima(SO2,order=c(0,2,1),seasonal = list(order=c(1,0,2),period=12))
fit15
t=abs(fit15$coef)/sqrt((diag(fit15$var.coef)))
t
round(pt(t,length(SO2)-length(fit15$coef),lower.tail = F),4)
BIC(fit1)
r=fit1$residuals 
r
for(k in 1:3) print(Box.test(r,lag=6*k,type="Ljung-Box"))

################fit16####tichu
fit16<-arima(SO2,order=c(0,2,1),seasonal = list(order=c(2,0,0),period=12))
fit16
t=abs(fit16$coef)/sqrt((diag(fit16$var.coef)))
t
round(pt(t,length(SO2)-length(fit16$coef),lower.tail = F),4)
BIC(fit1)
r=fit1$residuals 
r
for(k in 1:3) print(Box.test(r,lag=6*k,type="Ljung-Box"))

###################fit17###tichu
fit17<-arima(SO2,order=c(0,2,1),seasonal = list(order=c(2,0,1),period=12))
fit17
t=abs(fit17$coef)/sqrt((diag(fit17$var.coef)))
t
round(pt(t,length(SO2)-length(fit17$coef),lower.tail = F),4)
BIC(fit1)
r=fit1$residuals 
r
for(k in 1:3) print(Box.test(r,lag=6*k,type="Ljung-Box"))

###############fit18####tichu
fit18<-arima(SO2,order=c(0,2,1),seasonal = list(order=c(2,0,2),period=12))
fit18
t=abs(fit18$coef)/sqrt((diag(fit18$var.coef)))
t
round(pt(t,length(SO2)-length(fit18$coef),lower.tail = F),4)
BIC(fit1)
r=fit1$residuals 
r
for(k in 1:3) print(Box.test(r,lag=6*k,type="Ljung-Box"))

############################fit19#####tichu
fit19<-arima(SO2,order=c(1,2,0),seasonal = list(order=c(0,0,0),period=12))
fit19
t=abs(fit19$coef)/sqrt((diag(fit19$var.coef)))
t
round(pt(t,length(SO2)-length(fit19$coef),lower.tail = F),4)
BIC(fit1)
r=fit19$residuals 
r
for(k in 1:3) print(Box.test(r,lag=6*k,type="Ljung-Box"))

#######fit20#######tichu
fit20<-arima(SO2,order=c(1,2,0),seasonal = list(order=c(0,0,1),period=12))
fit20
t=abs(fit20$coef)/sqrt((diag(fit20$var.coef)))
t
round(pt(t,length(SO2)-length(fit20$coef),lower.tail = F),4)#
BIC(fit2)
r=fit20$residuals 
r
for(k in 1:3) print(Box.test(r,lag=6*k,type="Ljung-Box"))#fbzs
########fit21######tichu
fit21<-arima(SO2,order=c(1,2,0),seasonal = list(order=c(0,0,2),period=12))
fit21
t=abs(fit21$coef)/sqrt((diag(fit21$var.coef)))
t
round(pt(t,length(SO2)-length(fit21$coef),lower.tail = F),4)#0.0399 0.4281 
BIC(fit1)
r=fit21$residuals 
r
for(k in 1:3) print(Box.test(r,lag=6*k,type="Ljung-Box"))#fbzs
##########fit22#######tichu#######
fit22<-arima(SO2,order=c(1,2,0),seasonal = list(order=c(1,0,0),period=12))
fit22
t=abs(fit22$coef)/sqrt((diag(fit22$var.coef)))
t
round(pt(t,length(SO2)-length(fit22$coef),lower.tail = F),4) 
BIC(fit1)
r=fit22$residuals 
r
for(k in 1:3) print(Box.test(r,lag=6*k,type="Ljung-Box"))

#############fit23#####tichu
fit23<-arima(SO2,order=c(1,2,0),seasonal = list(order=c(1,0,1),period=12))
fit23
t=abs(fit23$coef)/sqrt((diag(fit23$var.coef)))
t
round(pt(t,length(SO2)-length(fit23$coef),lower.tail = F),4)#0.2407 0.0376
BIC(fit23)
r=fit23$residuals 
r
for(k in 1:3) print(Box.test(r,lag=6*k,type="Ljung-Box"))
library(forecast)
accuracy(fit23)
fenzi<-accuracy(fit23)[2]^2
fenmu<-var(NO21)
r2<-1-(fenzi/fenmu)
r2


###########fit24#######tichu
fit24<-arima(SO2,order=c(1,2,0),seasonal = list(order=c(1,0,2),period=12))
fit24
t=abs(fit24$coef)/sqrt((diag(fit24$var.coef)))
t
round(pt(t,length(SO2)-length(fit24$coef),lower.tail = F),4)#0.2407 0.0376
BIC(fit1)
r=fit4$residuals 
r
for(k in 1:3) print(Box.test(r,lag=6*k,type="Ljung-Box"))
########fit25####tichu
fit25<-arima(SO2,order=c(1,2,0),seasonal = list(order=c(2,0,0),period=12))
fit25
t=abs(fit25$coef)/sqrt((diag(fit25$var.coef)))
t
round(pt(t,length(SO2)-length(fit25$coef),lower.tail = F),4)#0.2407 0.0376
BIC(fit1)
r=fit25$residuals 
r
for(k in 1:3) print(Box.test(r,lag=6*k,type="Ljung-Box"))


#######fit26######tichu
fit26<-arima(SO2,order=c(1,2,0),seasonal = list(order=c(2,0,1),period=12))
fit26
t=abs(fit26$coef)/sqrt((diag(fit26$var.coef)))
t
round(pt(t,length(SO2)-length(fit26$coef),lower.tail = F),4)#0.2407 0.0376
BIC(fit1)
r=fit4$residuals 
r
for(k in 1:3) print(Box.test(r,lag=6*k,type="Ljung-Box"))

########fit27####tichu
fit27<-arima(SO2,order=c(1,2,0),seasonal = list(order=c(2,0,2),period=12))
fit27
t=abs(fit27$coef)/sqrt((diag(fit27$var.coef)))
t
round(pt(t,length(SO2)-length(fit27$coef),lower.tail = F),4)#0.2407 0.0376
BIC(fit1)
r=fit4$residuals 
r
for(k in 1:3) print(Box.test(r,lag=6*k,type="Ljung-Box"))
######################fit28####tichu
fit28<-arima(SO2,order=c(1,2,1),seasonal = list(order=c(0,0,0),period=12))
fit28
t=abs(fit28$coef)/sqrt((diag(fit28$var.coef)))
t
round(pt(t,length(SO2)-length(fit28$coef),lower.tail =F),4)
BIC(fit1)
r=fit1$residuals 
r
for(k in 1:3) print(Box.test(r,lag=6*k,type="Ljung-Box"))
######################fit29####tichu
fit28<-arima(SO2,order=c(1,2,1),seasonal = list(order=c(0,0,1),period=12))
fit28
t=abs(fit28$coef)/sqrt((diag(fit28$var.coef)))
t
round(pt(t,length(SO2)-length(fit28$coef),lower.tail = F),4)
BIC(fit2)
r=fit1$residuals 
r
for(k in 1:3) print(Box.test(r,lag=6*k,type="Ljung-Box"))


########fit30#####tichu
fit30<-arima(SO2,order=c(1,2,1),seasonal = list(order=c(0,0,2),period=12))
fit30
t=abs(fit30$coef)/sqrt((diag(fit30$var.coef)))
t
round(pt(t,length(SO2)-length(fit30$coef),lower.tail = F),4)
BIC(fit30)
r=fit1$residuals 
r
for(k in 1:3) print(Box.test(r,lag=6*k,type="Ljung-Box"))

#####fit31#########tichu
fit31<-arima(SO2,order=c(1,2,1),seasonal = list(order=c(1,0,0),period=12))
fit31
t=abs(fit31$coef)/sqrt((diag(fit31$var.coef)))
t
round(pt(t,length(SO2)-length(fit31$coef),lower.tail = F),4)
BIC(fit1)
r=fit1$residuals 
r
for(k in 1:3) print(Box.test(r,lag=6*k,type="Ljung-Box"))
####################fit32####tichu
fit32<-arima(SO2,order=c(1,2,1),seasonal = list(order=c(1,0,1),period=12))
fit32
t=abs(fit32$coef)/sqrt((diag(fit32$var.coef)))
t
round(pt(t,length(SO2)-length(fit32$coef),lower.tail = F),4)
BIC(fit1)
r=fit1$residuals 
r
for(k in 1:3) print(Box.test(r,lag=6*k,type="Ljung-Box"))
##########fit33#######tichu
fit33<-arima(SO2,order=c(1,2,1),seasonal = list(order=c(1,0,2),period=12))
fit33
t=abs(fit33$coef)/sqrt((diag(fit33$var.coef)))
t
round(pt(t,length(SO2)-length(fit33$coef),lower.tail = F),4)
BIC(fit1)
r=fit1$residuals 
r
for(k in 1:3) print(Box.test(r,lag=6*k,type="Ljung-Box"))

################fit34####tichu
fit34<-arima(SO2,order=c(1,2,1),seasonal = list(order=c(2,0,0),period=12))
fit34
t=abs(fit34$coef)/sqrt((diag(fit34$var.coef)))
t
round(pt(t,length(SO2)-length(fit34$coef),lower.tail = F),4)
BIC(fit1)
r=fit1$residuals 
r
for(k in 1:3) print(Box.test(r,lag=6*k,type="Ljung-Box"))

###################fit35###tichu
fit35<-arima(SO2,order=c(1,2,1),seasonal = list(order=c(2,0,1),period=12))
fit35
t=abs(fit35$coef)/sqrt((diag(fit35$var.coef)))
t
round(pt(t,length(SO2)-length(fit35$coef),lower.tail = F),4)
BIC(fit1)
r=fit1$residuals 
r
for(k in 1:3) print(Box.test(r,lag=6*k,type="Ljung-Box"))

###############fit36####tichu
fit36<-arima(SO2,order=c(1,2,1),seasonal = list(order=c(2,0,2),period=12))
fit36
t=abs(fit36$coef)/sqrt((diag(fit36$var.coef)))
t
round(pt(t,length(SO2)-length(fit36$coef),lower.tail = F),4)
BIC(fit1)
r=fit1$residuals 
r
for(k in 1:3) print(Box.test(r,lag=6*k,type="Ljung-Box"))
###################fit37####tichu
fit37<-arima(SO2,order=c(2,2,0),seasonal = list(order=c(0,0,0),period=12))
fit37
t=abs(fit37$coef)/sqrt((diag(fit37$var.coef)))
t
round(pt(t,length(SO2)-length(fit37$coef),lower.tail = F),4)
BIC(fit1)
r=fit1$residuals 
r
for(k in 1:3) print(Box.test(r,lag=6*k,type="Ljung-Box"))
######################fit38####tichu
fit38<-arima(SO2,order=c(2,2,0),seasonal = list(order=c(0,0,1),period=12))
fit38
t=abs(fit38$coef)/sqrt((diag(fit38$var.coef)))
t
round(pt(t,length(SO2)-length(fit38$coef),lower.tail = F),4)
BIC(fit2)
r=fit1$residuals 
r
for(k in 1:3) print(Box.test(r,lag=6*k,type="Ljung-Box"))


########fit39#####tichu
fit39<-arima(SO2,order=c(2,2,0),seasonal = list(order=c(0,0,2),period=12))
fit39
t=abs(fit39$coef)/sqrt((diag(fit39$var.coef)))
t
round(pt(t,length(SO2)-length(fit39$coef),lower.tail = F),4)
BIC(fit1)
r=fit1$residuals 
r
for(k in 1:3) print(Box.test(r,lag=6*k,type="Ljung-Box"))

#####fit40#########tichu
fit40<-arima(SO2,order=c(2,2,0),seasonal = list(order=c(1,0,0),period=12))
fit40
t=abs(fit40$coef)/sqrt((diag(fit40$var.coef)))
t
round(pt(t,length(SO2)-length(fit40$coef),lower.tail = F),4)
BIC(fit1)
r=fit40$residuals 
r
for(k in 1:3) print(Box.test(r,lag=6*k,type="Ljung-Box"))
####################fit41####fuhe
fit41<-arima(SO2,order=c(2,2,0),seasonal = list(order=c(1,0,1),period=12))
fit41
t=abs(fit41$coef)/sqrt((diag(fit41$var.coef)))
t
round(pt(t,length(SO2)-length(fit41$coef),lower.tail = F),4)
BIC(fit41)
r=fit41$residuals 
r
for(k in 1:3) print(Box.test(r,lag=6*k,type="Ljung-Box"))
##########fit42#######tichu
fit42<-arima(SO2,order=c(2,2,0),seasonal = list(order=c(1,0,2),period=12))
fit42
t=abs(fit42$coef)/sqrt((diag(fit42$var.coef)))
t
round(pt(t,length(SO2)-length(fit42$coef),lower.tail = F),4)
BIC(fit1)
r=fit1$residuals 
r
for(k in 1:3) print(Box.test(r,lag=6*k,type="Ljung-Box"))

################fit43####fuhe
fit43<-arima(SO2,order=c(2,2,0),seasonal = list(order=c(2,0,0),period=12))
fit43
t=abs(fit43$coef)/sqrt((diag(fit43$var.coef)))
t
round(pt(t,length(SO2)-length(fit43$coef),lower.tail = F),4)
BIC(fit1)
r=fit43$residuals 
r
for(k in 1:3) print(Box.test(r,lag=6*k,type="Ljung-Box"))

###################fit44###tichu
fit44<-arima(SO2,order=c(2,2,0),seasonal = list(order=c(2,0,1),period=12))
fit44
t=abs(fit44$coef)/sqrt((diag(fit44$var.coef)))
t
round(pt(t,length(SO2)-length(fit44$coef),lower.tail = F),4)
BIC(fit1)
r=fit1$residuals 
r
for(k in 1:3) print(Box.test(r,lag=6*k,type="Ljung-Box"))

###############fit45####tichu
fit45<-arima(SO2,order=c(2,2,0),seasonal = list(order=c(2,0,2),period=12))
fit45
t=abs(fit45$coef)/sqrt((diag(fit45$var.coef)))
t
round(pt(t,length(SO2)-length(fit45$coef),lower.tail = F),4)
BIC(fit1)
r=fit1$residuals 
r
for(k in 1:3) print(Box.test(r,lag=6*k,type="Ljung-Box"))

####################fit46#####tichu
fit46<-arima(SO2,order=c(2,2,1),seasonal = list(order=c(0,0,0),period=12))
fit46
t=abs(fit46$coef)/sqrt((diag(fit46$var.coef)))
t
round(pt(t,length(SO2)-length(fit46$coef),lower.tail = F),4)
BIC(fit1)
r=fit1$residuals 
r
for(k in 1:3) print(Box.test(r,lag=6*k,type="Ljung-Box"))
######################fit47####tichu
fit47<-arima(SO2,order=c(2,2,1),seasonal = list(order=c(0,0,1),period=12))
fit47
t=abs(fit47$coef)/sqrt((diag(fit47$var.coef)))
t
round(pt(t,length(SO2)-length(fit47$coef),lower.tail = F),4)
BIC(fit2)
r=fit1$residuals 
r
for(k in 1:3) print(Box.test(r,lag=6*k,type="Ljung-Box"))


########fit48#####tichu
fit48<-arima(SO2,order=c(2,2,1),seasonal = list(order=c(0,0,2),period=12))
fit48
t=abs(fit48$coef)/sqrt((diag(fit48$var.coef)))
t
round(pt(t,length(SO2)-length(fit48$coef),lower.tail = F),4)
BIC(fit1)
r=fit1$residuals 
r
for(k in 1:3) print(Box.test(r,lag=6*k,type="Ljung-Box"))

#####fit4#########tichu
fit49<-arima(SO2,order=c(2,2,1),seasonal = list(order=c(1,0,0),period=12))
fit49
t=abs(fit49$coef)/sqrt((diag(fit49$var.coef)))
t
round(pt(t,length(SO2)-length(fit49$coef),lower.tail = F),4)
BIC(fit1)
r=fit1$residuals 
r
for(k in 1:3) print(Box.test(r,lag=6*k,type="Ljung-Box"))
####################fit50####tichu
fit50<-arima(SO2,order=c(2,2,1),seasonal = list(order=c(1,0,1),period=12))
fit50
t=abs(fit50$coef)/sqrt((diag(fit50$var.coef)))
t
round(pt(t,length(SO2)-length(fit50$coef),lower.tail = F),4)
BIC(fit1)
r=fit1$residuals 
r
for(k in 1:3) print(Box.test(r,lag=6*k,type="Ljung-Box"))
##########fit51#######tichu
fit51<-arima(SO2,order=c(2,2,1),seasonal = list(order=c(1,0,2),period=12))
fit51
t=abs(fit51$coef)/sqrt((diag(fit51$var.coef)))
t
round(pt(t,length(SO2)-length(fit51$coef),lower.tail = F),4)
BIC(fit1)
r=fit1$residuals 
r
for(k in 1:3) print(Box.test(r,lag=6*k,type="Ljung-Box"))

################fit52####tichu
fit52<-arima(SO2,order=c(2,2,1),seasonal = list(order=c(2,0,0),period=12))
fit52
t=abs(fit52$coef)/sqrt((diag(fit52$var.coef)))
t
round(pt(t,length(SO2)-length(fit52$coef),lower.tail = F),4)
BIC(fit1)
r=fit1$residuals 
r
for(k in 1:3) print(Box.test(r,lag=6*k,type="Ljung-Box"))

###################fit53###tichu
fit53<-arima(SO2,order=c(2,2,1),seasonal = list(order=c(2,0,1),period=12))
fit53
t=abs(fit53$coef)/sqrt((diag(fit53$var.coef)))
t
round(pt(t,length(SO2)-length(fit53$coef),lower.tail = F),4)
BIC(fit1)
r=fit1$residuals 
r
for(k in 1:3) print(Box.test(r,lag=6*k,type="Ljung-Box"))

###############fit54####tichu
fit54<-arima(SO2,order=c(2,2,1),seasonal = list(order=c(2,0,2),period=12))
fit54
t=abs(fit54$coef)/sqrt((diag(fit54$var.coef)))
t
round(pt(t,length(SO2)-length(fit54$coef),lower.tail = F),4)
BIC(fit1)
r=fit1$residuals 
r
for(k in 1:3) print(Box.test(r,lag=6*k,type="Ljung-Box"))

##################ccf####TB&SO2###
A1<-read_xlsx("D:\\R\\DATA\\WLMQ.xlsx")
WLMQ<-ts(A1$`¡¡case`,start = c(2014,1),end=c(2018,12),frequency = 12)
A1<-read_xlsx("D:\\R\\DATA\\SO2.xlsx")
SO2<-ts(A1$SO2,start = c(2014,1),end=c(2018,12),frequency = 12)
fit14<-arima(SO2,order=c(0,2,1),seasonal = list(order=c(1,0,1),period=12))
fit14
x2<-fit14$residuals
TB<-arima(WLMQ,order=c(0,2,1),seasonal = list(order=c(1,0,1),period=12))
y2<-TB$residuals
prewhiten(x=as.numeric(x2),y=as.numeric(y2),main="SO2 & TB",xlab="ÖÍºó£¨ÔÂ£©",lag=12)#6½×

########SO2-6#####manzu
y.fit1<-arimax(WLMQ,order=c(1,1,2),seasonal = list(order=c(0,1,1),period=12),xreg=data.frame(SO2),xtransf = data.frame(SO2),transfer = list(c(6,0)))
y.fit1###aic=506.47
summary(y.fit1) #MAPE=12.72865
t=abs(y.fit1$coef)/sqrt((diag(y.fit1$var.coef)))
t
round(pt(t,length(WLMQ)-length(y.fit3$coef),lower.tail = F),4)
###NO2----3.2474   0.0080
r3<-y.fit1$residuals
for(k in 1:3) print(Box.test(r3,lag=6*k,type="Ljung-Box"))
#4.5373, df = 6, p-value = 0.6044/8.656, df = 12, p-value = 0.732/
#9.608, df = 18, p-value = 0.944


######################O3################################
library(readxl)
A2<-read_xlsx("D:\\R\\DATA\\O3.xlsx")
O3<-ts(A2$O3,start = c(2014,1),end=c(2018,12),frequency = 12)
plot(O3)
adf.test(O3)
for(k in 1:2)print(Box.test(O3,lag=6*k,type="Ljung-Box"))#·Ç°×ÔëÉù
components=decompose(O3,type="multiplicative")
plot(components)
components$figure
plot(components$figure,type="o")
abline(h=1,col=2)
auto.arima(O3)####(1,0,0)(1,1,0)12

###################2½×12²½²î·ÖD=1,d=2
diff1<-diff(O3,1,2)
adf.test(diff1)
for(k in 1:2)print(Box.test(diff1,lag=6*k,type="Ljung-Box"))
diff2<-diff(diff1,12)
adf.test(diff2)
for(k in 1:2)print(Box.test(diff2,lag=6*k,type="Ljung-Box"))
plot(diff2)
####################
acf(diff2,lag=36)
pacf(diff2,lag=36)
###################p,q=0,1,2 d=2  P=0,1,2 Q=0,1 D=1


########54ÖÖ###############################################################################33
#############fit1###
fit1<-arima(O3,order=c(0,2,0),seasonal = list(order=c(0,1,0),period=12))
fit1
t=abs(fit1$coef)/sqrt((diag(fit1$var.coef)))
t
round(pt(t,length(O3)-length(fit1$coef),lower.tail = F),4)
BIC(fit1)
r=fit1$residuals 
r
for(k in 1:3) print(Box.test(r,lag=6*k,type="Ljung-Box"))
######################fit2####tichu
fit2<-arima(O3,order=c(0,2,1),seasonal = list(order=c(0,1,0),period=12))
fit2
t=abs(fit2$coef)/sqrt((diag(fit2$var.coef)))
t
round(pt(t,length(O3)-length(fit2$coef),lower.tail = F),4)
BIC(fit2)
r=fit2$residuals 
r
for(k in 1:3) print(Box.test(r,lag=6*k,type="Ljung-Box"))


########fit3#####tichu
fit3<-arima(O3,order=c(0,2,2),seasonal = list(order=c(0,1,0),period=12))
fit3
t=abs(fit3$coef)/sqrt((diag(fit3$var.coef)))
t
round(pt(t,length(O3)-length(fit3$coef),lower.tail = F),4)
BIC(fit1)
r=fit3$residuals 
r
for(k in 1:3) print(Box.test(r,lag=6*k,type="Ljung-Box"))

#####fit4#########tichu
fit4<-arima(O3,order=c(1,2,0),seasonal = list(order=c(0,1,0),period=12))
fit4
t=abs(fit4$coef)/sqrt((diag(fit4$var.coef)))
t
round(pt(t,length(O3)-length(fit4$coef),lower.tail = F),4)
BIC(fit4)
r=fit4$residuals 
r
for(k in 1:3) print(Box.test(r,lag=6*k,type="Ljung-Box"))
####################fit5####tichu
fit5<-arima(O3,order=c(1,2,1),seasonal = list(order=c(0,1,0),period=12))
fit5
t=abs(fit5$coef)/sqrt((diag(fit5$var.coef)))
t
round(pt(t,length(O3)-length(fit5$coef),lower.tail = F),4)
BIC(fit1)
r=fit5$residuals 
r
for(k in 1:3) print(Box.test(r,lag=6*k,type="Ljung-Box"))
##########fit6#######tichu
fit6<-arima(O3,order=c(1,2,2),seasonal = list(order=c(0,1,0),period=12))
fit6
t=abs(fit6$coef)/sqrt((diag(fit6$var.coef)))
t
round(pt(t,length(O3)-length(fit6$coef),lower.tail = F),4)
BIC(fit1)
r=fit6$residuals 
r
for(k in 1:3) print(Box.test(r,lag=6*k,type="Ljung-Box"))

################fit7####fuhe
fit7<-arima(O3,order=c(2,2,0),seasonal = list(order=c(0,1,0),period=12))
fit7
t=abs(fit7$coef)/sqrt((diag(fit7$var.coef)))
t
round(pt(t,length(O3)-length(fit7$coef),lower.tail = F),4)
BIC(fit7)
r=fit7$residuals 
r
for(k in 1:3) print(Box.test(r,lag=6*k,type="Ljung-Box"))
library(forecast)
accuracy(fit7)
fenzi<-accuracy(fit7)[2]^2
fenmu<-var(O3)
r2<-1-(fenzi/fenmu)
r2
###################fit8###tichu
fit8<-arima(O3,order=c(2,2,1),seasonal = list(order=c(0,1,0),period=12))
fit8
t=abs(fit8$coef)/sqrt((diag(fit8$var.coef)))
t
round(pt(t,length(O3)-length(fit8$coef),lower.tail = F),4)
BIC(fit1)
r=fit1$residuals 
r
for(k in 1:3) print(Box.test(r,lag=6*k,type="Ljung-Box"))

###############fit9####tichu
fit9<-arima(O3,order=c(2,2,2),seasonal = list(order=c(0,1,0),period=12))
fit9
t=abs(fit9$coef)/sqrt((diag(fit9$var.coef)))
t
round(pt(t,length(O3)-length(fit9$coef),lower.tail = F),4)
BIC(fit1)
r=fit9$residuals 
r
for(k in 1:3) print(Box.test(r,lag=6*k,type="Ljung-Box"))

##########fit10###tichu
fit10<-arima(O3,order=c(0,2,0),seasonal = list(order=c(0,1,1),period=12))
fit10
t=abs(fit10$coef)/sqrt((diag(fit10$var.coef)))
t
round(pt(t,length(O3)-length(fit10$coef),lower.tail = F),4)
BIC(fit1)
r=fit10$residuals 
r
for(k in 1:3) print(Box.test(r,lag=6*k,type="Ljung-Box"))
######################fit11####fuhe
fit11<-arima(O3,order=c(0,2,1),seasonal = list(order=c(0,1,1),period=12))
fit11
t=abs(fit11$coef)/sqrt((diag(fit11$var.coef)))
t
round(pt(t,length(O3)-length(fit11$coef),lower.tail = F),4)
BIC(fit11)
r=fit11$residuals 
r
for(k in 1:3) print(Box.test(r,lag=6*k,type="Ljung-Box"))
library(forecast)
accuracy(fit11)
fenzi<-accuracy(fit11)[2]^2
fenmu<-var(O3)
r2<-1-(fenzi/fenmu)
r2


########fit12#####tichu
fit12<-arima(O3,order=c(0,2,2),seasonal = list(order=c(0,1,1),period=12))
fit12
t=abs(fit12$coef)/sqrt((diag(fit12$var.coef)))
t
round(pt(t,length(O3)-length(fit12$coef),lower.tail = F),4)
BIC(fit12)
r=fit12$residuals 
r
for(k in 1:3) print(Box.test(r,lag=6*k,type="Ljung-Box"))
accuracy(fit12)
fenzi<-accuracy(fit12)[2]^2
fenmu<-var(SO2)
r2<-1-(fenzi/fenmu)
r2
#####fit13#########tichu
fit13<-arima(O3,order=c(1,2,0),seasonal = list(order=c(0,1,1),period=12))
fit13
t=abs(fit13$coef)/sqrt((diag(fit13$var.coef)))
t
round(pt(t,length(O3)-length(fit13$coef),lower.tail = F),4)
BIC(fit13)
r=fit13$residuals 
r
for(k in 1:3) print(Box.test(r,lag=6*k,type="Ljung-Box"))
accuracy(fit13)
fenzi<-accuracy(fit13)[2]^2
fenmu<-var(SO2)
r2<-1-(fenzi/fenmu)
r2
####################fit14####tichu
fit14<-arima(O3,order=c(1,2,1),seasonal = list(order=c(0,1,1),period=12))
fit14
t=abs(fit14$coef)/sqrt((diag(fit14$var.coef)))
t
round(pt(t,length(O3)-length(fit14$coef),lower.tail = F),4)
BIC(fit14)
r=fit14$residuals 
r
for(k in 1:3) print(Box.test(r,lag=6*k,type="Ljung-Box"))
accuracy(fit14)
fenzi<-accuracy(fit14)[2]^2
fenmu<-var(SO2)
r2<-1-(fenzi/fenmu)
r2
##########fit15#######fuhe
fit15<-arima(O3,order=c(1,2,2),seasonal = list(order=c(0,1,1),period=12))
fit15
t=abs(fit15$coef)/sqrt((diag(fit15$var.coef)))
t
round(pt(t,length(O3)-length(fit15$coef),lower.tail = F),4)
BIC(fit15)
r=fit15$residuals 
r
for(k in 1:3) print(Box.test(r,lag=6*k,type="Ljung-Box"))
accuracy(fit15)
fenzi<-accuracy(fit15)[2]^2
fenmu<-var(O3)
r2<-1-(fenzi/fenmu)
r2
################fit16####fuhe
fit16<-arima(O3,order=c(2,2,0),seasonal = list(order=c(0,1,1),period=12))
fit16
t=abs(fit16$coef)/sqrt((diag(fit16$var.coef)))
t
round(pt(t,length(O3)-length(fit16$coef),lower.tail = F),4)
BIC(fit16)
r=fit16$residuals 
r
for(k in 1:3) print(Box.test(r,lag=6*k,type="Ljung-Box"))
accuracy(fit16)
fenzi<-accuracy(fit16)[2]^2
fenmu<-var(O3)
r2<-1-(fenzi/fenmu)
r2
###################fit17###tichu
fit17<-arima(O3,order=c(2,2,1),seasonal = list(order=c(0,1,1),period=12))
fit17
t=abs(fit17$coef)/sqrt((diag(fit17$var.coef)))
t
round(pt(t,length(O3)-length(fit17$coef),lower.tail = F),4)
BIC(fit1)
r=fit1$residuals 
r
for(k in 1:3) print(Box.test(r,lag=6*k,type="Ljung-Box"))

###############fit18####tichu
fit18<-arima(O3,order=c(2,2,2),seasonal = list(order=c(0,1,1),period=12))
fit18
t=abs(fit18$coef)/sqrt((diag(fit18$var.coef)))
t
round(pt(t,length(O3)-length(fit18$coef),lower.tail = F),4)
BIC(fit1)
r=fit1$residuals 
r
for(k in 1:3) print(Box.test(r,lag=6*k,type="Ljung-Box"))

############################fit19#####tichu
fit19<-arima(O3,order=c(0,2,0),seasonal = list(order=c(1,1,0),period=12))
fit19
t=abs(fit19$coef)/sqrt((diag(fit19$var.coef)))
t
round(pt(t,length(O3)-length(fit19$coef),lower.tail = F),4)
BIC(fit1)
r=fit19$residuals 
r
for(k in 1:3) print(Box.test(r,lag=6*k,type="Ljung-Box"))

#######fit20#######fuhe
fit20<-arima(O3,order=c(0,2,1),seasonal = list(order=c(1,1,0),period=12))
fit20
t=abs(fit20$coef)/sqrt((diag(fit20$var.coef)))
t
round(pt(t,length(O3)-length(fit20$coef),lower.tail = F),4)#
BIC(fit20)
r=fit20$residuals 
r
for(k in 1:3) print(Box.test(r,lag=6*k,type="Ljung-Box"))#fbzs
accuracy(fit20)
fenzi<-accuracy(fit20)[2]^2
fenmu<-var(O3)
r2<-1-(fenzi/fenmu)
r2


#######fit21######tichu
fit21<-arima(O3,order=c(0,2,2),seasonal = list(order=c(1,1,0),period=12))
fit21
t=abs(fit21$coef)/sqrt((diag(fit21$var.coef)))
t
round(pt(t,length(O3)-length(fit21$coef),lower.tail = F),4)#0.0399 0.4281 
BIC(fit1)
r=fit21$residuals 
r
for(k in 1:3) print(Box.test(r,lag=6*k,type="Ljung-Box"))#fbzs
##########fit22#######tichu#######
fit22<-arima(O3,order=c(1,2,0),seasonal = list(order=c(1,1,0),period=12))
fit22
t=abs(fit22$coef)/sqrt((diag(fit22$var.coef)))
t
round(pt(t,length(O3)-length(fit22$coef),lower.tail = F),4) 
BIC(fit1)
r=fit22$residuals 
r
for(k in 1:3) print(Box.test(r,lag=6*k,type="Ljung-Box"))

#############fit23#####tichu
fit23<-arima(O3,order=c(1,2,1),seasonal = list(order=c(1,1,0),period=12))
fit23
t=abs(fit23$coef)/sqrt((diag(fit23$var.coef)))
t
round(pt(t,length(O3)-length(fit23$coef),lower.tail = F),4)#0.2407 0.0376
BIC(fit23)
r=fit23$residuals 
r
for(k in 1:3) print(Box.test(r,lag=6*k,type="Ljung-Box"))
library(forecast)
accuracy(fit23)
fenzi<-accuracy(fit23)[2]^2
fenmu<-var(NO21)
r2<-1-(fenzi/fenmu)
r2


###########fit24#######fuhe
fit24<-arima(O3,order=c(1,2,2),seasonal = list(order=c(1,1,0),period=12))
fit24
t=abs(fit24$coef)/sqrt((diag(fit24$var.coef)))
t
round(pt(t,length(O3)-length(fit24$coef),lower.tail = F),4)#0.2407 0.0376
BIC(fit24)
r=fit24$residuals 
r
for(k in 1:3) print(Box.test(r,lag=6*k,type="Ljung-Box"))
accuracy(fit24)
fenzi<-accuracy(fit24)[2]^2
fenmu<-var(O3)
r2<-1-(fenzi/fenmu)
r2
########fit25####fuhe
fit25<-arima(O3,order=c(2,2,0),seasonal = list(order=c(1,1,0),period=12))
fit25
t=abs(fit25$coef)/sqrt((diag(fit25$var.coef)))
t
round(pt(t,length(O3)-length(fit25$coef),lower.tail = F),4)#0.2407 0.0376
BIC(fit25)
r=fit25$residuals 
r
for(k in 1:3) print(Box.test(r,lag=6*k,type="Ljung-Box"))


#######fit26######tichu
fit26<-arima(O3,order=c(2,2,1),seasonal = list(order=c(1,1,0),period=12))
fit26
t=abs(fit26$coef)/sqrt((diag(fit26$var.coef)))
t
round(pt(t,length(O3)-length(fit26$coef),lower.tail = F),4)#0.2407 0.0376
BIC(fit1)
r=fit4$residuals 
r
for(k in 1:3) print(Box.test(r,lag=6*k,type="Ljung-Box"))

########fit27####tichu
fit27<-arima(O3,order=c(2,2,2),seasonal = list(order=c(1,1,0),period=12))
fit27
t=abs(fit27$coef)/sqrt((diag(fit27$var.coef)))
t
round(pt(t,length(O3)-length(fit27$coef),lower.tail = F),4)#0.2407 0.0376
BIC(fit1)
r=fit4$residuals 
r
for(k in 1:3) print(Box.test(r,lag=6*k,type="Ljung-Box"))
######################fit28####tichu
fit28<-arima(O3,order=c(0,2,0),seasonal = list(order=c(1,1,1),period=12))
fit28
t=abs(fit28$coef)/sqrt((diag(fit28$var.coef)))
t
round(pt(t,length(O3)-length(fit28$coef),lower.tail =F),4)
BIC(fit1)
r=fit1$residuals 
r
for(k in 1:3) print(Box.test(r,lag=6*k,type="Ljung-Box"))
######################fit29####tichu
fit28<-arima(O3,order=c(0,2,1),seasonal = list(order=c(1,1,1),period=12))
fit28
t=abs(fit28$coef)/sqrt((diag(fit28$var.coef)))
t
round(pt(t,length(O3)-length(fit28$coef),lower.tail = F),4)
BIC(fit2)
r=fit1$residuals 
r
for(k in 1:3) print(Box.test(r,lag=6*k,type="Ljung-Box"))


########fit30#####tichu
fit30<-arima(O3,order=c(0,2,2),seasonal = list(order=c(1,1,1),period=12))
fit30
t=abs(fit30$coef)/sqrt((diag(fit30$var.coef)))
t
round(pt(t,length(O3)-length(fit30$coef),lower.tail = F),4)
BIC(fit30)
r=fit1$residuals 
r
for(k in 1:3) print(Box.test(r,lag=6*k,type="Ljung-Box"))

#####fit31#########tichu
fit31<-arima(O3,order=c(1,2,0),seasonal = list(order=c(1,1,1),period=12))
fit31
t=abs(fit31$coef)/sqrt((diag(fit31$var.coef)))
t
round(pt(t,length(O3)-length(fit31$coef),lower.tail = F),4)
BIC(fit1)
r=fit1$residuals 
r
for(k in 1:3) print(Box.test(r,lag=6*k,type="Ljung-Box"))
####################fit32####tichu
fit32<-arima(O3,order=c(1,2,1),seasonal = list(order=c(1,1,1),period=12))
fit32
t=abs(fit32$coef)/sqrt((diag(fit32$var.coef)))
t
round(pt(t,length(O3)-length(fit32$coef),lower.tail = F),4)
BIC(fit1)
r=fit1$residuals 
r
for(k in 1:3) print(Box.test(r,lag=6*k,type="Ljung-Box"))
##########fit33#######tichu
fit33<-arima(O3,order=c(1,2,2),seasonal = list(order=c(1,1,1),period=12))
fit33
t=abs(fit33$coef)/sqrt((diag(fit33$var.coef)))
t
round(pt(t,length(O3)-length(fit33$coef),lower.tail = F),4)
BIC(fit1)
r=fit1$residuals 
r
for(k in 1:3) print(Box.test(r,lag=6*k,type="Ljung-Box"))

################fit34####tichu
fit34<-arima(O3,order=c(2,2,0),seasonal = list(order=c(1,1,1),period=12))
fit34
t=abs(fit34$coef)/sqrt((diag(fit34$var.coef)))
t
round(pt(t,length(O3)-length(fit34$coef),lower.tail = F),4)
BIC(fit1)
r=fit1$residuals 
r
for(k in 1:3) print(Box.test(r,lag=6*k,type="Ljung-Box"))

###################fit35###tichu
fit35<-arima(O3,order=c(2,2,1),seasonal = list(order=c(1,1,1),period=12))
fit35
t=abs(fit35$coef)/sqrt((diag(fit35$var.coef)))
t
round(pt(t,length(O3)-length(fit35$coef),lower.tail = F),4)
BIC(fit1)
r=fit1$residuals 
r
for(k in 1:3) print(Box.test(r,lag=6*k,type="Ljung-Box"))

###############fit36####tichu
fit36<-arima(O3,order=c(2,2,2),seasonal = list(order=c(1,1,1),period=12))
fit36
t=abs(fit36$coef)/sqrt((diag(fit36$var.coef)))
t
round(pt(t,length(O3)-length(fit36$coef),lower.tail = F),4)
BIC(fit1)
r=fit1$residuals 
r
for(k in 1:3) print(Box.test(r,lag=6*k,type="Ljung-Box"))
###################fit37####tichu
fit37<-arima(O3,order=c(0,2,0),seasonal = list(order=c(2,1,0),period=12))
fit37
t=abs(fit37$coef)/sqrt((diag(fit37$var.coef)))
t
round(pt(t,length(O3)-length(fit37$coef),lower.tail = F),4)
BIC(fit1)
r=fit1$residuals 
r
for(k in 1:3) print(Box.test(r,lag=6*k,type="Ljung-Box"))
######################fit38####tichu
fit38<-arima(O3,order=c(0,2,1),seasonal = list(order=c(2,1,0),period=12))
fit38
t=abs(fit38$coef)/sqrt((diag(fit38$var.coef)))
t
round(pt(t,length(O3)-length(fit38$coef),lower.tail = F),4)
BIC(fit2)
r=fit1$residuals 
r
for(k in 1:3) print(Box.test(r,lag=6*k,type="Ljung-Box"))


########fit39#####tichu
fit39<-arima(O3,order=c(0,2,2),seasonal = list(order=c(2,1,0),period=12))
fit39
t=abs(fit39$coef)/sqrt((diag(fit39$var.coef)))
t
round(pt(t,length(O3)-length(fit39$coef),lower.tail = F),4)
BIC(fit1)
r=fit1$residuals 
r
for(k in 1:3) print(Box.test(r,lag=6*k,type="Ljung-Box"))

#####fit40#########tichu
fit40<-arima(O3,order=c(1,2,0),seasonal = list(order=c(2,1,0),period=12))
fit40
t=abs(fit40$coef)/sqrt((diag(fit40$var.coef)))
t
round(pt(t,length(O3)-length(fit40$coef),lower.tail = F),4)
BIC(fit1)
r=fit40$residuals 
r
for(k in 1:3) print(Box.test(r,lag=6*k,type="Ljung-Box"))
####################fit41####
fit41<-arima(O3,order=c(1,2,1),seasonal = list(order=c(2,1,0),period=12))
fit41
t=abs(fit41$coef)/sqrt((diag(fit41$var.coef)))
t
round(pt(t,length(O3)-length(fit41$coef),lower.tail = F),4)
BIC(fit41)
r=fit41$residuals 
r
for(k in 1:3) print(Box.test(r,lag=6*k,type="Ljung-Box"))
##########fit42#######tichu
fit42<-arima(O3,order=c(1,2,2),seasonal = list(order=c(2,1,0),period=12))
fit42
t=abs(fit42$coef)/sqrt((diag(fit42$var.coef)))
t
round(pt(t,length(O3)-length(fit42$coef),lower.tail = F),4)
BIC(fit1)
r=fit1$residuals 
r
for(k in 1:3) print(Box.test(r,lag=6*k,type="Ljung-Box"))

################fit43####fuhe
fit43<-arima(O3,order=c(2,2,0),seasonal = list(order=c(2,1,0),period=12))
fit43
t=abs(fit43$coef)/sqrt((diag(fit43$var.coef)))
t
round(pt(t,length(O3)-length(fit43$coef),lower.tail = F),4)
BIC(fit1)
r=fit43$residuals 
r
for(k in 1:3) print(Box.test(r,lag=6*k,type="Ljung-Box"))

###################fit44###tichu
fit44<-arima(O3,order=c(2,2,1),seasonal = list(order=c(2,1,0),period=12))
fit44
t=abs(fit44$coef)/sqrt((diag(fit44$var.coef)))
t
round(pt(t,length(O3)-length(fit44$coef),lower.tail = F),4)
BIC(fit1)
r=fit1$residuals 
r
for(k in 1:3) print(Box.test(r,lag=6*k,type="Ljung-Box"))

###############fit45####tichu
fit45<-arima(O3,order=c(2,2,2),seasonal = list(order=c(2,1,0),period=12))
fit45
t=abs(fit45$coef)/sqrt((diag(fit45$var.coef)))
t
round(pt(t,length(O3)-length(fit45$coef),lower.tail = F),4)
BIC(fit1)
r=fit1$residuals 
r
for(k in 1:3) print(Box.test(r,lag=6*k,type="Ljung-Box"))

####################fit46#####tichu
fit46<-arima(O3,order=c(0,2,0),seasonal = list(order=c(2,1,1),period=12))
fit46
t=abs(fit46$coef)/sqrt((diag(fit46$var.coef)))
t
round(pt(t,length(O3)-length(fit46$coef),lower.tail = F),4)
BIC(fit1)
r=fit1$residuals 
r
for(k in 1:3) print(Box.test(r,lag=6*k,type="Ljung-Box"))
######################fit47####tichu
fit47<-arima(O3,order=c(0,2,1),seasonal = list(order=c(2,1,1),period=12))
fit47
t=abs(fit47$coef)/sqrt((diag(fit47$var.coef)))
t
round(pt(t,length(O3)-length(fit47$coef),lower.tail = F),4)
BIC(fit2)
r=fit1$residuals 
r
for(k in 1:3) print(Box.test(r,lag=6*k,type="Ljung-Box"))


########fit48#####tichu
fit48<-arima(O3,order=c(0,2,2),seasonal = list(order=c(2,1,1),period=12))
fit48
t=abs(fit48$coef)/sqrt((diag(fit48$var.coef)))
t
round(pt(t,length(O3)-length(fit48$coef),lower.tail = F),4)
BIC(fit1)
r=fit1$residuals 
r
for(k in 1:3) print(Box.test(r,lag=6*k,type="Ljung-Box"))

#####fit4#########tichu
fit49<-arima(O3,order=c(1,2,0),seasonal = list(order=c(2,1,1),period=12))
fit49
t=abs(fit49$coef)/sqrt((diag(fit49$var.coef)))
t
round(pt(t,length(O3)-length(fit49$coef),lower.tail = F),4)
BIC(fit1)
r=fit1$residuals 
r
for(k in 1:3) print(Box.test(r,lag=6*k,type="Ljung-Box"))
####################fit50####tichu
fit50<-arima(O3,order=c(1,2,1),seasonal = list(order=c(2,1,1),period=12))
fit50
t=abs(fit50$coef)/sqrt((diag(fit50$var.coef)))
t
round(pt(t,length(O3)-length(fit50$coef),lower.tail = F),4)
BIC(fit1)
r=fit1$residuals 
r
for(k in 1:3) print(Box.test(r,lag=6*k,type="Ljung-Box"))
##########fit51#######tichu
fit51<-arima(O3,order=c(1,2,2),seasonal = list(order=c(2,1,1),period=12))
fit51
t=abs(fit51$coef)/sqrt((diag(fit51$var.coef)))
t
round(pt(t,length(O3)-length(fit51$coef),lower.tail = F),4)
BIC(fit1)
r=fit1$residuals 
r
for(k in 1:3) print(Box.test(r,lag=6*k,type="Ljung-Box"))

################fit52####tichu
fit52<-arima(O3,order=c(2,2,0),seasonal = list(order=c(2,1,1),period=12))
fit52
t=abs(fit52$coef)/sqrt((diag(fit52$var.coef)))
t
round(pt(t,length(O3)-length(fit52$coef),lower.tail = F),4)
BIC(fit1)
r=fit1$residuals 
r
for(k in 1:3) print(Box.test(r,lag=6*k,type="Ljung-Box"))

###################fit53###tichu
fit53<-arima(O3,order=c(2,2,1),seasonal = list(order=c(2,1,1),period=12))
fit53
t=abs(fit53$coef)/sqrt((diag(fit53$var.coef)))
t
round(pt(t,length(O3)-length(fit53$coef),lower.tail = F),4)
BIC(fit1)
r=fit1$residuals 
r
for(k in 1:3) print(Box.test(r,lag=6*k,type="Ljung-Box"))

###############fit54####tichu
fit54<-arima(O3,order=c(2,2,2),seasonal = list(order=c(2,1,1),period=12))
fit54
t=abs(fit54$coef)/sqrt((diag(fit54$var.coef)))
t
round(pt(t,length(O3)-length(fit54$coef),lower.tail = F),4)
BIC(fit1)
r=fit1$residuals 
r
for(k in 1:3) print(Box.test(r,lag=6*k,type="Ljung-Box"))

#############################ccf####O3&TB####
WLMQ<-ts(A1$`¡¡case`,start = c(2014,1),end=c(2018,12),frequency = 12)
A2<-read_xlsx("D:\\R\\DATA\\O3.xlsx")
O3<-ts(A2$O3,start = c(2014,1),end=c(2018,12),frequency = 12)
fit15<-arima(O3,order=c(1,2,2),seasonal = list(order=c(0,1,1),period=12))
fit15
x3<-fit15$residuals
TB<-arima(WLMQ,order=c(1,2,2),seasonal = list(order=c(0,1,1),period=12))
y3<-TB$residuals
#wuxiangguan
prewhiten(x=as.numeric(x3),y=as.numeric(y3),main="O3 & TB ",xlab="ÖÍºó£¨ÔÂ£©",lag=12)#wuxiangguan

ccf(yo3,xo3,lag=15)###ÎÞÏà¹Ø


########################################PM2.5#############################################
library(readxl)
A1<-read_xlsx("D:\\R\\DATA\\PM2.5.xlsx")
PM2.5<-ts(A1$PM2.5,start = c(2014,1),end=c(2018,12),frequency = 12)
plot(PM2.5,type="o",xlab="Ê±¼ä")
components=decompose(PM2.5,type="multiplicative")
components$figure
plot(components$figure,type="o")
abline(h=1,col=2)
plot(components)
library(aTSA)
adf.test(PM2.5)#²»Æ½ÎÈ
for(k in 1:2) print(Box.test(PM2.5,lag=6*k,type="Ljung-Box"))
#############################1½×²î·Ö######
diff1<-diff(PM2.5,1)
adf.test(diff1)
for(k in 1:2) print(Box.test(diff1,lag=6*k,type="Ljung-Box"))
plot(diff1)
#####################
acf(diff1,lag=36)
pacf(diff1,lag=36)
library(forecast)
auto.arima(PM2.5)####(0,1,1)(0,1,1)12


################################p,q=0,1,2 d=1 P,Q=1,2 D=0########################################################
##############fit1####tichu
fit1<-arima(PM2.5,order=c(0,1,0),seasonal = list(order=c(1,0,1),period=12))
fit1
t=abs(fit1$coef)/sqrt((diag(fit1$var.coef)))
t
round(pt(t,length(PM2.5)-length(fit1$coef),lower.tail = F),4)
BIC(fit1)
r=fit1$residuals 
r
for(k in 1:3) print(Box.test(r,lag=6*k,type="Ljung-Box"))
######################fit2####tichu
fit2<-arima(PM2.5,order=c(0,1,1),seasonal = list(order=c(1,0,1),period=12))
fit2
t=abs(fit2$coef)/sqrt((diag(fit2$var.coef)))
t
round(pt(t,length(PM2.5)-length(fit2$coef),lower.tail = F),4)
BIC(fit2)
r=fit2$residuals 
r
for(k in 1:3) print(Box.test(r,lag=6*k,type="Ljung-Box"))


########fit3#####tichu
fit3<-arima(PM2.5,order=c(0,1,2),seasonal = list(order=c(1,0,1),period=12))
fit3
t=abs(fit3$coef)/sqrt((diag(fit3$var.coef)))
t
round(pt(t,length(PM2.5)-length(fit3$coef),lower.tail = F),4)
BIC(fit1)
r=fit3$residuals 
r
for(k in 1:3) print(Box.test(r,lag=6*k,type="Ljung-Box"))

#####fit4#########tichu
fit4<-arima(PM2.5,order=c(1,1,0),seasonal = list(order=c(1,0,1),period=12))
fit4
t=abs(fit4$coef)/sqrt((diag(fit4$var.coef)))
t
round(pt(t,length(PM2.5)-length(fit4$coef),lower.tail = F),4)
BIC(fit4)
r=fit4$residuals 
r
for(k in 1:3) print(Box.test(r,lag=6*k,type="Ljung-Box"))
####################fit5####tichu
fit5<-arima(PM2.5,order=c(1,1,1),seasonal = list(order=c(1,0,1),period=12))
fit5
t=abs(fit5$coef)/sqrt((diag(fit5$var.coef)))
t
round(pt(t,length(PM2.5)-length(fit5$coef),lower.tail = F),4)
BIC(fit1)
r=fit5$residuals 
r
for(k in 1:3) print(Box.test(r,lag=6*k,type="Ljung-Box"))
##########fit6#######tichu
fit6<-arima(PM2.5,order=c(1,1,2),seasonal = list(order=c(1,0,1),period=12))
fit6
t=abs(fit6$coef)/sqrt((diag(fit6$var.coef)))
t
round(pt(t,length(PM2.5)-length(fit6$coef),lower.tail = F),4)
BIC(fit1)
r=fit6$residuals 
r
for(k in 1:3) print(Box.test(r,lag=6*k,type="Ljung-Box"))

################fit7####tichu
fit7<-arima(PM2.5,order=c(2,1,0),seasonal = list(order=c(1,0,1),period=12))
fit7
t=abs(fit7$coef)/sqrt((diag(fit7$var.coef)))
t
round(pt(t,length(PM2.5)-length(fit7$coef),lower.tail = F),4)
BIC(fit7)
r=fit7$residuals 
r
for(k in 1:3) print(Box.test(r,lag=6*k,type="Ljung-Box"))
library(forecast)
accuracy(fit7)
fenzi<-accuracy(fit7)[2]^2
fenmu<-var(O3)
r2<-1-(fenzi/fenmu)
r2
###################fit8###tichu
fit8<-arima(PM2.5,order=c(2,1,1),seasonal = list(order=c(1,0,1),period=12))
fit8
t=abs(fit8$coef)/sqrt((diag(fit8$var.coef)))
t
round(pt(t,length(PM2.5)-length(fit8$coef),lower.tail = F),4)
BIC(fit1)
r=fit1$residuals 
r
for(k in 1:3) print(Box.test(r,lag=6*k,type="Ljung-Box"))

###############fit9####tichu
fit9<-arima(PM2.5,order=c(2,1,2),seasonal = list(order=c(1,0,1),period=12))
fit9
t=abs(fit9$coef)/sqrt((diag(fit9$var.coef)))
t
round(pt(t,length(PM2.5)-length(fit9$coef),lower.tail = F),4)
BIC(fit1)
r=fit9$residuals 
r
for(k in 1:3) print(Box.test(r,lag=6*k,type="Ljung-Box"))

##########fit10###tichu
fit10<-arima(PM2.5,order=c(0,1,0),seasonal = list(order=c(1,0,2),period=12))
fit10
t=abs(fit10$coef)/sqrt((diag(fit10$var.coef)))
t
round(pt(t,length(PM2.5)-length(fit10$coef),lower.tail = F),4)
BIC(fit1)
r=fit10$residuals 
r
for(k in 1:3) print(Box.test(r,lag=6*k,type="Ljung-Box"))
######################fit11####tichu
fit11<-arima(PM2.5,order=c(0,1,1),seasonal = list(order=c(1,0,2),period=12))
fit11
t=abs(fit11$coef)/sqrt((diag(fit11$var.coef)))
t
round(pt(t,length(PM2.5)-length(fit11$coef),lower.tail = F),4)
BIC(fit11)
r=fit11$residuals 
r
for(k in 1:3) print(Box.test(r,lag=6*k,type="Ljung-Box"))
library(forecast)
accuracy(fit11)
fenzi<-accuracy(fit11)[2]^2
fenmu<-var(O3)
r2<-1-(fenzi/fenmu)
r2


########fit12#####tichu
fit12<-arima(PM2.5,order=c(0,1,2),seasonal = list(order=c(1,0,2),period=12))
fit12
t=abs(fit12$coef)/sqrt((diag(fit12$var.coef)))
t
round(pt(t,length(PM2.5)-length(fit12$coef),lower.tail = F),4)
BIC(fit12)
r=fit12$residuals 
r
for(k in 1:3) print(Box.test(r,lag=6*k,type="Ljung-Box"))
accuracy(fit12)
fenzi<-accuracy(fit12)[2]^2
fenmu<-var(SO2)
r2<-1-(fenzi/fenmu)
r2
#####fit13#########tichu
fit13<-arima(PM2.5,order=c(1,1,0),seasonal = list(order=c(1,0,2),period=12))
fit13
t=abs(fit13$coef)/sqrt((diag(fit13$var.coef)))
t
round(pt(t,length(PM2.5)-length(fit13$coef),lower.tail = F),4)
BIC(fit13)
r=fit13$residuals 
r
for(k in 1:3) print(Box.test(r,lag=6*k,type="Ljung-Box"))
accuracy(fit13)
fenzi<-accuracy(fit13)[2]^2
fenmu<-var(SO2)
r2<-1-(fenzi/fenmu)
r2
####################fit14####tichu
fit14<-arima(PM2.5,order=c(1,1,1),seasonal = list(order=c(1,0,2),period=12))
fit14
t=abs(fit14$coef)/sqrt((diag(fit14$var.coef)))
t
round(pt(t,length(PM2.5)-length(fit14$coef),lower.tail = F),4)
BIC(fit14)
r=fit14$residuals 
r
for(k in 1:3) print(Box.test(r,lag=6*k,type="Ljung-Box"))
accuracy(fit14)
fenzi<-accuracy(fit14)[2]^2
fenmu<-var(SO2)
r2<-1-(fenzi/fenmu)
r2
##########fit15#######tichu
fit15<-arima(PM2.5,order=c(1,1,2),seasonal = list(order=c(1,0,2),period=12))
fit15
t=abs(fit15$coef)/sqrt((diag(fit15$var.coef)))
t
round(pt(t,length(PM2.5)-length(fit15$coef),lower.tail = F),4)
BIC(fit15)
r=fit15$residuals 
r
for(k in 1:3) print(Box.test(r,lag=6*k,type="Ljung-Box"))
accuracy(fit15)
fenzi<-accuracy(fit15)[2]^2
fenmu<-var(O3)
r2<-1-(fenzi/fenmu)
r2
################fit16####tichu
fit16<-arima(PM2.5,order=c(2,1,0),seasonal = list(order=c(1,0,2),period=12))
fit16
t=abs(fit16$coef)/sqrt((diag(fit16$var.coef)))
t
round(pt(t,length(PM2.5)-length(fit16$coef),lower.tail = F),4)
BIC(fit16)
r=fit16$residuals 
r
for(k in 1:3) print(Box.test(r,lag=6*k,type="Ljung-Box"))
accuracy(fit16)
fenzi<-accuracy(fit16)[2]^2
fenmu<-var(O3)
r2<-1-(fenzi/fenmu)
r2
###################fit17###tichu
fit17<-arima(PM2.5,order=c(2,1,1),seasonal = list(order=c(1,0,2),period=12))
fit17
t=abs(fit17$coef)/sqrt((diag(fit17$var.coef)))
t
round(pt(t,length(PM2.5)-length(fit17$coef),lower.tail = F),4)
BIC(fit1)
r=fit1$residuals 
r
for(k in 1:3) print(Box.test(r,lag=6*k,type="Ljung-Box"))

###############fit18####tichu
fit18<-arima(PM2.5,order=c(2,1,2),seasonal = list(order=c(1,0,2),period=12))
fit18
t=abs(fit18$coef)/sqrt((diag(fit18$var.coef)))
t
round(pt(t,length(PM2.5)-length(fit18$coef),lower.tail = F),4)
BIC(fit1)
r=fit1$residuals 
r
for(k in 1:3) print(Box.test(r,lag=6*k,type="Ljung-Box"))

############################fit19#####tichu
fit19<-arima(PM2.5,order=c(0,1,0),seasonal = list(order=c(2,0,1),period=12))
fit19
t=abs(fit19$coef)/sqrt((diag(fit19$var.coef)))
t
round(pt(t,length(PM2.5)-length(fit19$coef),lower.tail = F),4)
BIC(fit1)
r=fit19$residuals 
r
for(k in 1:3) print(Box.test(r,lag=6*k,type="Ljung-Box"))

#######fit20#######fuhe
fit20<-arima(PM2.5,order=c(0,1,1),seasonal = list(order=c(2,0,1),period=12))
fit20
t=abs(fit20$coef)/sqrt((diag(fit20$var.coef)))
t
round(pt(t,length(PM2.5)-length(fit20$coef),lower.tail = F),4)#
BIC(fit20)
r=fit20$residuals 
r
for(k in 1:3) print(Box.test(r,lag=6*k,type="Ljung-Box"))#fbzs
accuracy(fit20)
fenzi<-accuracy(fit20)[2]^2
fenmu<-var(O3)
r2<-1-(fenzi/fenmu)
r2


#######fit21######fuhe
fit21<-arima(PM2.5,order=c(0,1,2),seasonal = list(order=c(2,0,1),period=12))
fit21
t=abs(fit21$coef)/sqrt((diag(fit21$var.coef)))
t
round(pt(t,length(PM2.5)-length(fit21$coef),lower.tail = F),4)#0.0399 0.4281 
BIC(fit21)
r=fit21$residuals 
r
for(k in 1:3) print(Box.test(r,lag=6*k,type="Ljung-Box"))#fbzs
accuracy(fit21)
fenzi<-accuracy(fit21)[2]^2
fenmu<-var(PM2.5)
r2<-1-(fenzi/fenmu)
r2
##########fit22#######tichu#######
fit22<-arima(PM2.5,order=c(1,1,0),seasonal = list(order=c(2,0,1),period=12))
fit22
t=abs(fit22$coef)/sqrt((diag(fit22$var.coef)))
t
round(pt(t,length(PM2.5)-length(fit22$coef),lower.tail = F),4) 
BIC(fit1)
r=fit22$residuals 
r
for(k in 1:3) print(Box.test(r,lag=6*k,type="Ljung-Box"))

#############fit23#####tichu
fit23<-arima(PM2.5,order=c(1,1,1),seasonal = list(order=c(2,0,1),period=12))
fit23
t=abs(fit23$coef)/sqrt((diag(fit23$var.coef)))
t
round(pt(t,length(PM2.5)-length(fit23$coef),lower.tail = F),4)#0.2407 0.0376
BIC(fit23)
r=fit23$residuals 
r
for(k in 1:3) print(Box.test(r,lag=6*k,type="Ljung-Box"))
library(forecast)
accuracy(fit23)
fenzi<-accuracy(fit23)[2]^2
fenmu<-var(NO21)
r2<-1-(fenzi/fenmu)
r2


###########fit24#######TICHU
fit24<-arima(PM2.5,order=c(1,1,2),seasonal = list(order=c(2,0,1),period=12))
fit24
t=abs(fit24$coef)/sqrt((diag(fit24$var.coef)))
t
round(pt(t,length(PM2.5)-length(fit24$coef),lower.tail = F),4)#0.2407 0.0376
BIC(fit24)
r=fit24$residuals 
r
for(k in 1:3) print(Box.test(r,lag=6*k,type="Ljung-Box"))
accuracy(fit24)
fenzi<-accuracy(fit24)[2]^2
fenmu<-var(O3)
r2<-1-(fenzi/fenmu)
r2
########fit25####fuhe
fit25<-arima(PM2.5,order=c(2,1,0),seasonal = list(order=c(2,0,1),period=12))
fit25
t=abs(fit25$coef)/sqrt((diag(fit25$var.coef)))
t
round(pt(t,length(PM2.5)-length(fit25$coef),lower.tail = F),4)#0.2407 0.0376
BIC(fit25)
r=fit25$residuals 
r
for(k in 1:3) print(Box.test(r,lag=6*k,type="Ljung-Box"))


#######fit26######tichu
fit26<-arima(PM2.5,order=c(2,1,1),seasonal = list(order=c(2,0,1),period=12))
fit26
t=abs(fit26$coef)/sqrt((diag(fit26$var.coef)))
t
round(pt(t,length(PM2.5)-length(fit26$coef),lower.tail = F),4)#0.2407 0.0376
BIC(fit1)
r=fit4$residuals 
r
for(k in 1:3) print(Box.test(r,lag=6*k,type="Ljung-Box"))

########fit27####tichu
fit27<-arima(PM2.5,order=c(2,1,2),seasonal = list(order=c(2,0,1),period=12))
fit27
t=abs(fit27$coef)/sqrt((diag(fit27$var.coef)))
t
round(pt(t,length(PM2.5)-length(fit27$coef),lower.tail = F),4)#0.2407 0.0376
BIC(fit1)
r=fit4$residuals 
r
for(k in 1:3) print(Box.test(r,lag=6*k,type="Ljung-Box"))
######################fit28####tichu
fit28<-arima(PM2.5,order=c(0,1,0),seasonal = list(order=c(2,0,2),period=12))
fit28
t=abs(fit28$coef)/sqrt((diag(fit28$var.coef)))
t
round(pt(t,length(PM2.5)-length(fit28$coef),lower.tail =F),4)
BIC(fit1)
r=fit1$residuals 
r
for(k in 1:3) print(Box.test(r,lag=6*k,type="Ljung-Box"))
######################fit29####tichu
fit28<-arima(PM2.5,order=c(0,1,1),seasonal = list(order=c(2,0,2),period=12))
fit28
t=abs(fit28$coef)/sqrt((diag(fit28$var.coef)))
t
round(pt(t,length(PM2.5)-length(fit28$coef),lower.tail = F),4)
BIC(fit2)
r=fit1$residuals 
r
for(k in 1:3) print(Box.test(r,lag=6*k,type="Ljung-Box"))


########fit30#####tichu
fit30<-arima(PM2.5,order=c(0,1,2),seasonal = list(order=c(2,0,2),period=12))
fit30
t=abs(fit30$coef)/sqrt((diag(fit30$var.coef)))
t
round(pt(t,length(PM2.5)-length(fit30$coef),lower.tail = F),4)
BIC(fit30)
r=fit1$residuals 
r
for(k in 1:3) print(Box.test(r,lag=6*k,type="Ljung-Box"))

#####fit31#########tichu
fit31<-arima(PM2.5,order=c(1,1,0),seasonal = list(order=c(2,0,2),period=12))
fit31
t=abs(fit31$coef)/sqrt((diag(fit31$var.coef)))
t
round(pt(t,length(PM2.5)-length(fit31$coef),lower.tail = F),4)
BIC(fit1)
r=fit1$residuals 
r
for(k in 1:3) print(Box.test(r,lag=6*k,type="Ljung-Box"))
####################fit32####tichu
fit32<-arima(PM2.5,order=c(1,1,1),seasonal = list(order=c(2,0,2),period=12))
fit32
t=abs(fit32$coef)/sqrt((diag(fit32$var.coef)))
t
round(pt(t,length(PM2.5)-length(fit32$coef),lower.tail = F),4)
BIC(fit1)
r=fit1$residuals 
r
for(k in 1:3) print(Box.test(r,lag=6*k,type="Ljung-Box"))
##########fit33#######tichu
fit33<-arima(PM2.5,order=c(1,1,2),seasonal = list(order=c(2,0,2),period=12))
fit33
t=abs(fit33$coef)/sqrt((diag(fit33$var.coef)))
t
round(pt(t,length(PM2.5)-length(fit33$coef),lower.tail = F),4)
BIC(fit1)
r=fit1$residuals 
r
for(k in 1:3) print(Box.test(r,lag=6*k,type="Ljung-Box"))

################fit34####fuhe
fit34<-arima(PM2.5,order=c(2,1,0),seasonal = list(order=c(2,0,2),period=12))
fit34
t=abs(fit34$coef)/sqrt((diag(fit34$var.coef)))
t
round(pt(t,length(PM2.5)-length(fit34$coef),lower.tail = F),4)
BIC(fit34)
r=fit34$residuals 
r
for(k in 1:3) print(Box.test(r,lag=6*k,type="Ljung-Box"))

###################fit35###tichu
fit35<-arima(PM2.5,order=c(2,1,1),seasonal = list(order=c(2,0,2),period=12))
fit35
t=abs(fit35$coef)/sqrt((diag(fit35$var.coef)))
t
round(pt(t,length(PM2.5)-length(fit35$coef),lower.tail = F),4)
BIC(fit1)
r=fit1$residuals 
r
for(k in 1:3) print(Box.test(r,lag=6*k,type="Ljung-Box"))

###############fit36####tichu
fit36<-arima(PM2.5,order=c(2,1,2),seasonal = list(order=c(2,0,2),period=12))
fit36
t=abs(fit36$coef)/sqrt((diag(fit36$var.coef)))
t
round(pt(t,length(PM2.5)-length(fit36$coef),lower.tail = F),4)
BIC(fit1)
r=fit1$residuals 
r
for(k in 1:3) print(Box.test(r,lag=6*k,type="Ljung-Box"))

##################ccf###PM2.5&TB###
library(readxl)
A1<-read_xlsx("D:\\R\\DATA\\WLMQ.xlsx")
WLMQ<-ts(A1$`¡¡case`,start = c(2014,1),end=c(2018,12),frequency = 12)
A1<-read_xlsx("D:\\R\\DATA\\PM2.5.xlsx")
PM2.5<-ts(A1$PM2.5,start = c(2014,1),end=c(2018,12),frequency = 12)
fit21<-arima(PM2.5,order=c(0,1,2),seasonal = list(order=c(2,0,1),period=12))
fit21
x4<-fit21$residuals
TB<-arima(WLMQ,order=c(0,1,2),seasonal = list(order=c(2,0,1),period=12))
y4<-TB$residuals
library(zoo)
library(forecast)
library(aTSA)
library(TSA)
prewhiten(x=as.numeric(x4),y=as.numeric(y4),main="PM2.5 & TB",xlab="ÖÍºó£¨ÔÂ£©",lag=12)####12½×###
######-lag12#####Âú×ã###
y.fit4<-arimax(WLMQ,order=c(1,1,2),seasonal = list(order=c(0,1,1),period=12),xreg=data.frame(PM2.5),xtransf = data.frame(PM2.5),transfer = list(c(12,0)))
y.fit4###aic=479.32
summary(y.fit4) #MAPE=6.766243
t=abs(y.fit4$coef)/sqrt((diag(y.fit4$var.coef)))
t
round(pt(t,length(WLMQ)-length(y.fit4$coef),lower.tail = F),4)
###PM2.5-----¸º1.3859   0.0006   
r3<-y.fit4$residuals
for(k in 1:3) print(Box.test(r3,lag=6*k,type="Ljung-Box"))
#5.8021, df = 6, p-value = 0.4457
#12.179, df = 12, p-value = 0.4314
#17.244, df = 18, p-value = 0.5064


#####################################CO######################
library(readxl)
A1<-read_xlsx("D:\\R\\DATA\\CO.xlsx")
CO<-ts(A1$CO,start = c(2014,1),end=c(2018,12),frequency = 12)
plot(CO,type="o",xlab="Ê±¼ä")
components=decompose(CO,type="multiplicative")
components$figure
plot(components$figure,type="o")
abline(h=1,col=2)
plot(components)
library(aTSA)
adf.test(CO)#²»Æ½ÎÈ
for(k in 1:2) print(Box.test(CO,lag=6*k,type="Ljung-Box"))
##############################d=1,D=0
diff1<-diff(CO,1)
adf.test(diff1)
for(k in 1:2) print(Box.test(diff1,lag=6*k,type="Ljung-Box"))
############################
acf(diff1,lag=48)
pacf(diff1,lag=36)

auto.arima(CO)#####(1,1,0)(0,1,1)12
#######################p,q=0,1,2 d=1,P=0,1 Q=1,2,3 D=0###
################fit1####tichu
fit1<-arima(CO,order=c(0,1,0),seasonal = list(order=c(0,0,1),period=12))
fit1
t=abs(fit1$coef)/sqrt((diag(fit1$var.coef)))
t
round(pt(t,length(CO)-length(fit1$coef),lower.tail = F),4)
BIC(fit1)
r=fit1$residuals 
r
for(k in 1:3) print(Box.test(r,lag=6*k,type="Ljung-Box"))
######################fit2####tichu
fit2<-arima(CO,order=c(0,1,1),seasonal = list(order=c(0,0,1),period=12))
fit2
t=abs(fit2$coef)/sqrt((diag(fit2$var.coef)))
t
round(pt(t,length(CO)-length(fit2$coef),lower.tail = F),4)
BIC(fit2)
r=fit2$residuals 
r
for(k in 1:3) print(Box.test(r,lag=6*k,type="Ljung-Box"))


########fit3#####tichu
fit3<-arima(CO,order=c(0,1,2),seasonal = list(order=c(0,0,1),period=12))
fit3
t=abs(fit3$coef)/sqrt((diag(fit3$var.coef)))
t
round(pt(t,length(CO)-length(fit3$coef),lower.tail = F),4)
BIC(fit1)
r=fit3$residuals 
r
for(k in 1:3) print(Box.test(r,lag=6*k,type="Ljung-Box"))

#####fit4#########tichu
fit4<-arima(CO,order=c(1,1,0),seasonal = list(order=c(0,0,1),period=12))
fit4
t=abs(fit4$coef)/sqrt((diag(fit4$var.coef)))
t
round(pt(t,length(CO)-length(fit4$coef),lower.tail = F),4)
BIC(fit4)
r=fit4$residuals 
r
for(k in 1:3) print(Box.test(r,lag=6*k,type="Ljung-Box"))
####################fit5####tichu
fit5<-arima(CO,order=c(1,1,1),seasonal = list(order=c(0,0,1),period=12))
fit5
t=abs(fit5$coef)/sqrt((diag(fit5$var.coef)))
t
round(pt(t,length(CO)-length(fit5$coef),lower.tail = F),4)
BIC(fit1)
r=fit5$residuals 
r
for(k in 1:3) print(Box.test(r,lag=6*k,type="Ljung-Box"))
##########fit6#######tichu
fit6<-arima(PM2.5,order=c(1,1,2),seasonal = list(order=c(0,0,1),period=12))
fit6
t=abs(fit6$coef)/sqrt((diag(fit6$var.coef)))
t
round(pt(t,length(PM2.5)-length(fit6$coef),lower.tail = F),4)
BIC(fit1)
r=fit6$residuals 
r
for(k in 1:3) print(Box.test(r,lag=6*k,type="Ljung-Box"))

################fit7####tichu
fit7<-arima(CO,order=c(2,1,0),seasonal = list(order=c(0,0,1),period=12))
fit7
t=abs(fit7$coef)/sqrt((diag(fit7$var.coef)))
t
round(pt(t,length(CO)-length(fit7$coef),lower.tail = F),4)
BIC(fit7)
r=fit7$residuals
r
for(k in 1:3) print(Box.test(r,lag=6*k,type="Ljung-Box"))
library(forecast)
accuracy(fit7)
fenzi<-accuracy(fit7)[2]^2
fenmu<-var(O3)
r2<-1-(fenzi/fenmu)
r2
###################fit8###fuhe
fit8<-arima(CO,order=c(2,1,1),seasonal = list(order=c(0,0,1),period=12))
fit8
t=abs(fit8$coef)/sqrt((diag(fit8$var.coef)))
t
round(pt(t,length(CO)-length(fit8$coef),lower.tail = F),4)
BIC(fit8)
r=fit8$residuals 
r
for(k in 1:3) print(Box.test(r,lag=6*k,type="Ljung-Box"))
accuracy(fit8)
fenzi<-accuracy(fit8)[2]^2
fenmu<-var(CO)
r2<-1-(fenzi/fenmu)
r2
###############fit9####tichu
fit9<-arima(CO,order=c(2,1,2),seasonal = list(order=c(0,0,1),period=12))
fit9
t=abs(fit9$coef)/sqrt((diag(fit9$var.coef)))
t
round(pt(t,length(CO)-length(fit9$coef),lower.tail = F),4)
BIC(fit1)
r=fit9$residuals 
r
for(k in 1:3) print(Box.test(r,lag=6*k,type="Ljung-Box"))

##########fit10###tichu
fit10<-arima(CO,order=c(0,1,0),seasonal = list(order=c(0,0,2),period=12))
fit10
t=abs(fit10$coef)/sqrt((diag(fit10$var.coef)))
t
round(pt(t,length(CO)-length(fit10$coef),lower.tail = F),4)
BIC(fit1)
r=fit10$residuals 
r
for(k in 1:3) print(Box.test(r,lag=6*k,type="Ljung-Box"))
######################fit11####tichu
fit11<-arima(CO,order=c(0,1,1),seasonal = list(order=c(0,0,2),period=12))
fit11
t=abs(fit11$coef)/sqrt((diag(fit11$var.coef)))
t
round(pt(t,length(CO)-length(fit11$coef),lower.tail = F),4)
BIC(fit11)
r=fit11$residuals 
r
for(k in 1:3) print(Box.test(r,lag=6*k,type="Ljung-Box"))
library(forecast)
accuracy(fit11)
fenzi<-accuracy(fit11)[2]^2
fenmu<-var(O3)
r2<-1-(fenzi/fenmu)
r2


########fit12#####tichu
fit12<-arima(CO,order=c(0,1,2),seasonal = list(order=c(0,0,2),period=12))
fit12
t=abs(fit12$coef)/sqrt((diag(fit12$var.coef)))
t
round(pt(t,length(CO)-length(fit12$coef),lower.tail = F),4)
BIC(fit12)
r=fit12$residuals 
r
for(k in 1:3) print(Box.test(r,lag=6*k,type="Ljung-Box"))
accuracy(fit12)
fenzi<-accuracy(fit12)[2]^2
fenmu<-var(SO2)
r2<-1-(fenzi/fenmu)
r2
#####fit13#########tichu
fit13<-arima(CO,order=c(1,1,0),seasonal = list(order=c(0,0,2),period=12))
fit13
t=abs(fit13$coef)/sqrt((diag(fit13$var.coef)))
t
round(pt(t,length(CO)-length(fit13$coef),lower.tail = F),4)
BIC(fit13)
r=fit13$residuals 
r
for(k in 1:3) print(Box.test(r,lag=6*k,type="Ljung-Box"))
accuracy(fit13)
fenzi<-accuracy(fit13)[2]^2
fenmu<-var(SO2)
r2<-1-(fenzi/fenmu)
r2
####################fit14####fuhe
fit14<-arima(CO,order=c(1,1,1),seasonal = list(order=c(0,0,2),period=12))
fit14
t=abs(fit14$coef)/sqrt((diag(fit14$var.coef)))
t
round(pt(t,length(CO)-length(fit14$coef),lower.tail = F),4)
BIC(fit14)
r=fit14$residuals 
r
for(k in 1:3) print(Box.test(r,lag=6*k,type="Ljung-Box"))
accuracy(fit14)
fenzi<-accuracy(fit14)[2]^2
fenmu<-var(CO)
r2<-1-(fenzi/fenmu)
r2
##########fit15#######tichu
fit15<-arima(CO,order=c(1,1,2),seasonal = list(order=c(0,0,2),period=12))
fit15
t=abs(fit15$coef)/sqrt((diag(fit15$var.coef)))
t
round(pt(t,length(CO)-length(fit15$coef),lower.tail = F),4)
BIC(fit15)
r=fit15$residuals 
r
for(k in 1:3) print(Box.test(r,lag=6*k,type="Ljung-Box"))
accuracy(fit15)
fenzi<-accuracy(fit15)[2]^2
fenmu<-var(O3)
r2<-1-(fenzi/fenmu)
r2
################fit16####tichu
fit16<-arima(CO,order=c(2,1,0),seasonal = list(order=c(0,0,2),period=12))
fit16
t=abs(fit16$coef)/sqrt((diag(fit16$var.coef)))
t
round(pt(t,length(CO)-length(fit16$coef),lower.tail = F),4)
BIC(fit16)
r=fit16$residuals 
r
for(k in 1:3) print(Box.test(r,lag=6*k,type="Ljung-Box"))
accuracy(fit16)
fenzi<-accuracy(fit16)[2]^2
fenmu<-var(O3)
r2<-1-(fenzi/fenmu)
r2
###################fit17###tichu
fit17<-arima(CO,order=c(2,1,1),seasonal = list(order=c(0,0,2),period=12))
fit17
t=abs(fit17$coef)/sqrt((diag(fit17$var.coef)))
t
round(pt(t,length(CO)-length(fit17$coef),lower.tail = F),4)
BIC(fit1)
r=fit1$residuals 
r
for(k in 1:3) print(Box.test(r,lag=6*k,type="Ljung-Box"))

###############fit18####tichu
fit18<-arima(CO,order=c(2,1,2),seasonal = list(order=c(0,0,2),period=12))
fit18
t=abs(fit18$coef)/sqrt((diag(fit18$var.coef)))
t
round(pt(t,length(CO)-length(fit18$coef),lower.tail = F),4)
BIC(fit1)
r=fit1$residuals 
r
for(k in 1:3) print(Box.test(r,lag=6*k,type="Ljung-Box"))

############################fit19#####fuhe
fit19<-arima(CO,order=c(0,1,0),seasonal = list(order=c(0,0,3),period=12))
fit19
t=abs(fit19$coef)/sqrt((diag(fit19$var.coef)))
t
round(pt(t,length(CO)-length(fit19$coef),lower.tail = F),4)
BIC(fit19)
r=fit19$residuals 
r
for(k in 1:3) print(Box.test(r,lag=6*k,type="Ljung-Box"))
accuracy(fit19)
fenzi<-accuracy(fit19)[2]^2
fenmu<-var(CO)
r2<-1-(fenzi/fenmu)
r2
#######fit20#######tichu
fit20<-arima(CO,order=c(0,1,1),seasonal = list(order=c(0,0,3),period=12))
fit20
t=abs(fit20$coef)/sqrt((diag(fit20$var.coef)))
t
round(pt(t,length(CO)-length(fit20$coef),lower.tail = F),4)#
BIC(fit20)
r=fit20$residuals 
r
for(k in 1:3) print(Box.test(r,lag=6*k,type="Ljung-Box"))#fbzs
accuracy(fit20)
fenzi<-accuracy(fit20)[2]^2
fenmu<-var(O3)
r2<-1-(fenzi/fenmu)
r2


#######fit21######tichu
fit21<-arima(CO,order=c(0,1,2),seasonal = list(order=c(0,0,3),period=12))
fit21
t=abs(fit21$coef)/sqrt((diag(fit21$var.coef)))
t
round(pt(t,length(CO)-length(fit21$coef),lower.tail = F),4)#0.0399 0.4281 
BIC(fit21)
r=fit21$residuals 
r
for(k in 1:3) print(Box.test(r,lag=6*k,type="Ljung-Box"))#fbzs
accuracy(fit21)
fenzi<-accuracy(fit21)[2]^2
fenmu<-var(PM2.5)
r2<-1-(fenzi/fenmu)
r2
##########fit22#######tichu#######
fit22<-arima(CO,order=c(1,1,0),seasonal = list(order=c(0,0,3),period=12))
fit22
t=abs(fit22$coef)/sqrt((diag(fit22$var.coef)))
t
round(pt(t,length(CO)-length(fit22$coef),lower.tail = F),4) 
BIC(fit1)
r=fit22$residuals 
r
for(k in 1:3) print(Box.test(r,lag=6*k,type="Ljung-Box"))

#############fit23#####fuhe
fit23<-arima(CO,order=c(1,1,1),seasonal = list(order=c(0,0,3),period=12))
fit23
t=abs(fit23$coef)/sqrt((diag(fit23$var.coef)))
t
round(pt(t,length(CO)-length(fit23$coef),lower.tail = F),4)#0.2407 0.0376
BIC(fit23)
r=fit23$residuals 
r
for(k in 1:3) print(Box.test(r,lag=6*k,type="Ljung-Box"))
library(forecast)
accuracy(fit23)
fenzi<-accuracy(fit23)[2]^2
fenmu<-var(CO)
r2<-1-(fenzi/fenmu)
r2


###########fit24#######TICHU
fit24<-arima(CO,order=c(1,1,2),seasonal = list(order=c(0,0,3),period=12))
fit24
t=abs(fit24$coef)/sqrt((diag(fit24$var.coef)))
t
round(pt(t,length(CO)-length(fit24$coef),lower.tail = F),4)#0.2407 0.0376
BIC(fit24)
r=fit24$residuals 
r
for(k in 1:3) print(Box.test(r,lag=6*k,type="Ljung-Box"))
accuracy(fit24)
fenzi<-accuracy(fit24)[2]^2
fenmu<-var(O3)
r2<-1-(fenzi/fenmu)
r2
########fit25####fuhe
fit25<-arima(CO,order=c(2,1,0),seasonal = list(order=c(0,0,3),period=12))
fit25
t=abs(fit25$coef)/sqrt((diag(fit25$var.coef)))
t
round(pt(t,length(CO)-length(fit25$coef),lower.tail = F),4)#0.2407 0.0376
BIC(fit25)
r=fit25$residuals 
r
for(k in 1:3) print(Box.test(r,lag=6*k,type="Ljung-Box"))


#######fit26######tichu
fit26<-arima(CO,order=c(2,1,1),seasonal = list(order=c(0,0,3),period=12))
fit26
t=abs(fit26$coef)/sqrt((diag(fit26$var.coef)))
t
round(pt(t,length(CO)-length(fit26$coef),lower.tail = F),4)#0.2407 0.0376
BIC(fit1)
r=fit4$residuals 
r
for(k in 1:3) print(Box.test(r,lag=6*k,type="Ljung-Box"))

########fit27####tichu
fit27<-arima(CO,order=c(2,1,2),seasonal = list(order=c(0,0,3),period=12))
fit27
t=abs(fit27$coef)/sqrt((diag(fit27$var.coef)))
t
round(pt(t,length(CO)-length(fit27$coef),lower.tail = F),4)#0.2407 0.0376
BIC(fit1)
r=fit4$residuals 
r
for(k in 1:3) print(Box.test(r,lag=6*k,type="Ljung-Box"))
######################fit28####tichu
fit28<-arima(CO,order=c(0,1,0),seasonal = list(order=c(1,0,1),period=12))
fit28
t=abs(fit28$coef)/sqrt((diag(fit28$var.coef)))
t
round(pt(t,length(CO)-length(fit28$coef),lower.tail =F),4)
BIC(fit1)
r=fit28$residuals 
r
for(k in 1:3) print(Box.test(r,lag=6*k,type="Ljung-Box"))
######################fit29####tichu
fit28<-arima(CO,order=c(0,1,1),seasonal = list(order=c(1,0,1),period=12))
fit28
t=abs(fit28$coef)/sqrt((diag(fit28$var.coef)))
t
round(pt(t,length(CO)-length(fit28$coef),lower.tail = F),4)
BIC(fit2)
r=fit1$residuals 
r
for(k in 1:3) print(Box.test(r,lag=6*k,type="Ljung-Box"))


########fit30#####tichu
fit30<-arima(CO,order=c(0,1,2),seasonal = list(order=c(1,0,1),period=12))
fit30
t=abs(fit30$coef)/sqrt((diag(fit30$var.coef)))
t
round(pt(t,length(CO)-length(fit30$coef),lower.tail = F),4)
BIC(fit30)
r=fit1$residuals 
r
for(k in 1:3) print(Box.test(r,lag=6*k,type="Ljung-Box"))

#####fit31#########tichu
fit31<-arima(CO,order=c(1,1,0),seasonal = list(order=c(1,0,1),period=12))
fit31
t=abs(fit31$coef)/sqrt((diag(fit31$var.coef)))
t
round(pt(t,length(CO)-length(fit31$coef),lower.tail = F),4)
BIC(fit1)
r=fit1$residuals 
r
for(k in 1:3) print(Box.test(r,lag=6*k,type="Ljung-Box"))
####################fit32####tichu
fit32<-arima(CO,order=c(1,1,1),seasonal = list(order=c(1,0,1),period=12))
fit32
t=abs(fit32$coef)/sqrt((diag(fit32$var.coef)))
t
round(pt(t,length(CO)-length(fit32$coef),lower.tail = F),4)
BIC(fit1)
r=fit1$residuals 
r
for(k in 1:3) print(Box.test(r,lag=6*k,type="Ljung-Box"))
##########fit33#######tichu
fit33<-arima(CO,order=c(1,1,2),seasonal = list(order=c(1,0,1),period=12))
fit33
t=abs(fit33$coef)/sqrt((diag(fit33$var.coef)))
t
round(pt(t,length(CO)-length(fit33$coef),lower.tail = F),4)
BIC(fit1)
r=fit1$residuals 
r
for(k in 1:3) print(Box.test(r,lag=6*k,type="Ljung-Box"))

################fit34####fuhe
fit34<-arima(CO,order=c(2,1,0),seasonal = list(order=c(1,0,1),period=12))
fit34
t=abs(fit34$coef)/sqrt((diag(fit34$var.coef)))
t
round(pt(t,length(CO)-length(fit34$coef),lower.tail = F),4)
BIC(fit34)
r=fit34$residuals 
r
for(k in 1:3) print(Box.test(r,lag=6*k,type="Ljung-Box"))

###################fit35###tichu
fit35<-arima(CO,order=c(2,1,1),seasonal = list(order=c(1,0,1),period=12))
fit35
t=abs(fit35$coef)/sqrt((diag(fit35$var.coef)))
t
round(pt(t,length(CO)-length(fit35$coef),lower.tail = F),4)
BIC(fit1)
r=fit1$residuals 
r
for(k in 1:3) print(Box.test(r,lag=6*k,type="Ljung-Box"))

###############fit36####tichu
fit36<-arima(CO,order=c(2,1,2),seasonal = list(order=c(1,0,1),period=12))
fit36
t=abs(fit36$coef)/sqrt((diag(fit36$var.coef)))
t
round(pt(t,length(CO)-length(fit36$coef),lower.tail = F),4)
BIC(fit1)
r=fit1$residuals 
r
for(k in 1:3) print(Box.test(r,lag=6*k,type="Ljung-Box"))
################fit37####tichu
fit37<-arima(CO,order=c(0,1,0),seasonal = list(order=c(1,0,2),period=12))
fit37
t=abs(fit37$coef)/sqrt((diag(fit37$var.coef)))
t
round(pt(t,length(CO)-length(fit37$coef),lower.tail = F),4)
BIC(fit37)
r=fit37$residuals 
r
for(k in 1:3) print(Box.test(r,lag=6*k,type="Ljung-Box"))
######################fit38####tichu
fit38<-arima(CO,order=c(0,1,1),seasonal = list(order=c(1,0,2),period=12))
fit38
t=abs(fit38$coef)/sqrt((diag(fit38$var.coef)))
t
round(pt(t,length(CO)-length(fit38$coef),lower.tail = F),4)
BIC(fit2)
r=fit2$residuals 
r
for(k in 1:3) print(Box.test(r,lag=6*k,type="Ljung-Box"))


########fit39#####tichu
fit39<-arima(CO,order=c(0,1,2),seasonal = list(order=c(1,0,2),period=12))
fit39
t=abs(fit39$coef)/sqrt((diag(fit39$var.coef)))
t
round(pt(t,length(CO)-length(fit39$coef),lower.tail = F),4)
BIC(fit1)
r=fit3$residuals 
r
for(k in 1:3) print(Box.test(r,lag=6*k,type="Ljung-Box"))

#####fit40#########tichu
fit40<-arima(CO,order=c(1,1,0),seasonal = list(order=c(1,0,2),period=12))
fit40
t=abs(fit40$coef)/sqrt((diag(fit40$var.coef)))
t
round(pt(t,length(CO)-length(fit40$coef),lower.tail = F),4)
BIC(fit4)
r=fit4$residuals 
r
for(k in 1:3) print(Box.test(r,lag=6*k,type="Ljung-Box"))
####################fit41####tichu
fit41<-arima(CO,order=c(1,1,1),seasonal = list(order=c(1,0,2),period=12))
fit41
t=abs(fit41$coef)/sqrt((diag(fit41$var.coef)))
t
round(pt(t,length(CO)-length(fit41$coef),lower.tail = F),4)
BIC(fit1)
r=fit5$residuals 
r
for(k in 1:3) print(Box.test(r,lag=6*k,type="Ljung-Box"))
##########fit42#######tichu
fit42<-arima(CO,order=c(1,1,2),seasonal = list(order=c(1,0,2),period=12))
fit42
t=abs(fit6$coef)/sqrt((diag(fit6$var.coef)))
t
round(pt(t,length(CO)-length(fit6$coef),lower.tail = F),4)
BIC(fit1)
r=fit6$residuals 
r
for(k in 1:3) print(Box.test(r,lag=6*k,type="Ljung-Box"))

################fit43####tichu
fit43<-arima(CO,order=c(2,1,0),seasonal = list(order=c(1,0,2),period=12))
fit43
t=abs(fit43$coef)/sqrt((diag(fit43$var.coef)))
t
round(pt(t,length(CO)-length(fit43$coef),lower.tail = F),4)
BIC(fit7)
r=fit7$residuals
r
for(k in 1:3) print(Box.test(r,lag=6*k,type="Ljung-Box"))
library(forecast)
accuracy(fit7)
fenzi<-accuracy(fit7)[2]^2
fenmu<-var(O3)
r2<-1-(fenzi/fenmu)
r2
###################fit44###fuhe
fit44<-arima(CO,order=c(2,1,1),seasonal = list(order=c(1,0,2),period=12))
fit44
t=abs(fit44$coef)/sqrt((diag(fit44$var.coef)))
t
round(pt(t,length(CO)-length(fit44$coef),lower.tail = F),4)
BIC(fit8)
r=fit8$residuals 
r
for(k in 1:3) print(Box.test(r,lag=6*k,type="Ljung-Box"))
accuracy(fit8)
fenzi<-accuracy(fit8)[2]^2
fenmu<-var(CO)
r2<-1-(fenzi/fenmu)
r2
###############fit45####tichu
fit45<-arima(CO,order=c(2,1,2),seasonal = list(order=c(1,0,2),period=12))
fit45
t=abs(fit45$coef)/sqrt((diag(fit45$var.coef)))
t
round(pt(t,length(CO)-length(fit45$coef),lower.tail = F),4)
BIC(fit1)
r=fit9$residuals 
r
for(k in 1:3) print(Box.test(r,lag=6*k,type="Ljung-Box"))

##########fit46###tichu
fit46<-arima(CO,order=c(0,1,0),seasonal = list(order=c(1,0,3),period=12))
fit46
t=abs(fit46$coef)/sqrt((diag(fit46$var.coef)))
t
round(pt(t,length(CO)-length(fit46$coef),lower.tail = F),4)
BIC(fit1)
r=fit10$residuals 
r
for(k in 1:3) print(Box.test(r,lag=6*k,type="Ljung-Box"))
######################fit47####tichu
fit47<-arima(CO,order=c(0,1,1),seasonal = list(order=c(1,0,3),period=12))
fit47
t=abs(fit47$coef)/sqrt((diag(fit47$var.coef)))
t
round(pt(t,length(CO)-length(fit47$coef),lower.tail = F),4)
BIC(fit11)
r=fit11$residuals 
r
for(k in 1:3) print(Box.test(r,lag=6*k,type="Ljung-Box"))
library(forecast)
accuracy(fit11)
fenzi<-accuracy(fit11)[2]^2
fenmu<-var(O3)
r2<-1-(fenzi/fenmu)
r2


########fit48#####tichu
fit48<-arima(CO,order=c(0,1,2),seasonal = list(order=c(1,0,3),period=12))
fit48
t=abs(fit48$coef)/sqrt((diag(fit48$var.coef)))
t
round(pt(t,length(CO)-length(fit48$coef),lower.tail = F),4)
BIC(fit12)
r=fit12$residuals 
r
for(k in 1:3) print(Box.test(r,lag=6*k,type="Ljung-Box"))
accuracy(fit12)
fenzi<-accuracy(fit12)[2]^2
fenmu<-var(SO2)
r2<-1-(fenzi/fenmu)
r2
#####fit49#########tichu
fit49<-arima(CO,order=c(1,1,0),seasonal = list(order=c(1,0,3),period=12))
fit49
t=abs(fit49$coef)/sqrt((diag(fit49$var.coef)))
t
round(pt(t,length(CO)-length(fit49$coef),lower.tail = F),4)
BIC(fit13)
r=fit13$residuals 
r
for(k in 1:3) print(Box.test(r,lag=6*k,type="Ljung-Box"))
accuracy(fit13)
fenzi<-accuracy(fit13)[2]^2
fenmu<-var(SO2)
r2<-1-(fenzi/fenmu)
r2
####################fit50####fuhe
fit50<-arima(CO,order=c(1,1,1),seasonal = list(order=c(1,0,3),period=12))
fit50
t=abs(fit50$coef)/sqrt((diag(fit50$var.coef)))
t
round(pt(t,length(CO)-length(fit50$coef),lower.tail = F),4)
BIC(fit14)
r=fit14$residuals 
r
for(k in 1:3) print(Box.test(r,lag=6*k,type="Ljung-Box"))
accuracy(fit14)
fenzi<-accuracy(fit14)[2]^2
fenmu<-var(CO)
r2<-1-(fenzi/fenmu)
r2
##########fit51#######tichu
fit51<-arima(CO,order=c(1,1,2),seasonal = list(order=c(1,0,3),period=12))
fit51
t=abs(fit51$coef)/sqrt((diag(fit51$var.coef)))
t
round(pt(t,length(CO)-length(fit51$coef),lower.tail = F),4)
BIC(fit15)
r=fit15$residuals 
r
for(k in 1:3) print(Box.test(r,lag=6*k,type="Ljung-Box"))
accuracy(fit15)
fenzi<-accuracy(fit15)[2]^2
fenmu<-var(O3)
r2<-1-(fenzi/fenmu)
r2
################fit52####tichu
fit52<-arima(CO,order=c(2,1,0),seasonal = list(order=c(1,0,3),period=12))
fit52
t=abs(fit52$coef)/sqrt((diag(fit52$var.coef)))
t
round(pt(t,length(CO)-length(fit52$coef),lower.tail = F),4)
BIC(fit16)
r=fit16$residuals 
r
for(k in 1:3) print(Box.test(r,lag=6*k,type="Ljung-Box"))
accuracy(fit16)
fenzi<-accuracy(fit16)[2]^2
fenmu<-var(O3)
r2<-1-(fenzi/fenmu)
r2
###################fit53###tichu
fit53<-arima(CO,order=c(2,1,1),seasonal = list(order=c(1,0,3),period=12))
fit53
t=abs(fit53$coef)/sqrt((diag(fit53$var.coef)))
t
round(pt(t,length(CO)-length(fit53$coef),lower.tail = F),4)
BIC(fit1)
r=fit1$residuals 
r
for(k in 1:3) print(Box.test(r,lag=6*k,type="Ljung-Box"))

###############fit54####tichu
fit54<-arima(CO,order=c(2,1,2),seasonal = list(order=c(1,0,3),period=12))
fit54
t=abs(fit54$coef)/sqrt((diag(fit54$var.coef)))
t
round(pt(t,length(CO)-length(fit54$coef),lower.tail = F),4)
BIC(fit1)
r=fit1$residuals 
r
for(k in 1:3) print(Box.test(r,lag=6*k,type="Ljung-Box"))

#####################################################################
#####ccf###TB&CO
library(readxl)
A1<-read_xlsx("D:\\R\\DATA\\CO.xlsx")
CO<-ts(A1$CO,start = c(2014,1),end=c(2018,12),frequency = 12)
fit23<-arima(CO,order=c(1,1,1),seasonal = list(order=c(0,0,3),period=12))
fit23
x5<-fit23$residuals
A1<-read_xlsx("D:\\R\\DATA\\WLMQ.xlsx")
WLMQ<-ts(A1$`¡¡case`,start = c(2014,1),end=c(2018,12),frequency = 12)
fitTB<-arima(WLMQ,order=c(1,1,1),seasonal = list(order=c(0,0,3),period=12))
y5<-fitTB$residuals
library(TSA)


prewhiten(x=as.numeric(x5),y=as.numeric(y5),main="CO & TB",lag=12,xlab="ÖÍºó£¨ÔÂ£©")###3jie#
####################-3###tichu
y.fit5<-arimax(WLMQ,order=c(1,1,2),seasonal = list(order=c(0,1,1),period=12),xreg=data.frame(CO),xtransf = data.frame(CO),transfer = list(c(3,0)))
y.fit5###aic=508.28
summary(y.fit5) #MAPE=13.92258
t=abs(y.fit5$coef)/sqrt((diag(y.fit5$var.coef)))
t
round(pt(t,length(WLMQ)-length(y.fit5$coef),lower.tail = F),4)
###CO-----9.1761   0.3460
r3<-y.fit5$residuals
for(k in 1:3) print(Box.test(r3,lag=6*k,type="Ljung-Box"))


#########################SO2+NO2#######tichu##
y.fit5<-arimax(WLMQ,order=c(1,1,2),seasonal = list(order=c(0,1,1),period=12),xreg=data.frame(NO21,SO2),xtransf = data.frame(NO21,SO2),transfer = list(c(7,0),c(6,0)))
y.fit5
t=abs(y.fit5$coef)/sqrt((diag(y.fit5$var.coef)))
t
round(pt(t,length(WLMQ)-length(y.fit5$coef),lower.tail = F),4)
r3<-y.fit5$residuals
for(k in 1:3) print(Box.test(r3,lag=6*k,type="Ljung-Box"))
##################NO2+PM2.5###
y.fit6<-arimax(WLMQ,order=c(1,1,2),seasonal = list(order=c(0,1,1),period=12),xreg=data.frame(NO21,PM2.5),xtransf = data.frame(NO21,PM2.5),transfer = list(c(7,0),c(12,0)))
y.fit6
t=abs(y.fit6$coef)/sqrt((diag(y.fit6$var.coef)))
t
round(pt(t,length(WLMQ)-length(y.fit6$coef),lower.tail = F),4)
r3<-y.fit5$residuals
for(k in 1:3) print(Box.test(r3,lag=6*k,type="Ljung-Box"))

##############SO2+PM2.5###
y.fit7<-arimax(WLMQ,order=c(1,1,2),seasonal = list(order=c(0,1,1),period=12),xreg=data.frame(SO2,PM2.5),xtransf = data.frame(SO2,PM2.5),transfer = list(c(6,0),c(12,0)))
y.fit7
t=abs(y.fit7$coef)/sqrt((diag(y.fit7$var.coef)))
t
round(pt(t,length(WLMQ)-length(y.fit7$coef),lower.tail = F),4)
r3<-y.fit5$residuals
for(k in 1:3) print(Box.test(r3,lag=6*k,type="Ljung-Box"))
#############SO2+NO2+PM2.5####
y.fit8<-arimax(WLMQ,order=c(1,1,2),seasonal = list(order=c(0,1,1),period=12),xreg=data.frame(SO2,PM2.5,NO21),xtransf = data.frame(SO2,PM2.5,NO21),transfer = list(c(6,0),c(12,0),c(7,0)))
y.fit8
t=abs(y.fit8$coef)/sqrt((diag(y.fit8$var.coef)))
t
round(pt(t,length(WLMQ)-length(y.fit8$coef),lower.tail = F),4)


#################SO2yuce####
fitv<-fitted(y.fit1)
x.fore = predict(y.fit1,n.ahead =12,newxreg=12,level=c(0.5,0.95))
x.fore
plot(x.fore$pred)
names(x.fore)
L1 = fitv-1.96*sqrt(y.fit1$sigma2)   #Ëã³ö95%ÖÃÐÅÇø¼ä
U1 = fitv+1.96*sqrt(y.fit1$sigma2)  #»á×Ô¶¯²úÉú·½²î
L2<- x.fore$pred-1.96*(x.fore$se)
U2<- x.fore$pred+1.96*(x.fore$se)


plot(x.fore$pred,type="l",pch=16,col="blue",font.lab=2,xlim=c(2014,2019),ylim=c(0,800),
     cex.lab=2.5,font.axis=2,cex.axis=2,lwd=2,xlab="Ê±¼ä",ylab="½áºË²¡²¡ÀýÊý",main="")

points(WLMQ,col=3,pch=8)
lines(fitv,col=2,lwd=2)
lines(y.fit1$mean,col="purple",lwd=3)
lines(L1,col="black",lty="dashed")
lines(U1,col="black",lty="dashed")
lines(L2,col="black",lty="dashed")
lines(U2,col="black",lty="dashed")

legend("topleft",legend=c("ÕæÊµÖµ","ÄâºÏÖµ","Ô¤²âÖµ","ÄâºÏÖµµÄ95%CI",
                          "Ô¤²âÖµµÄ95%CI"),
       lty=c(1,1,1,2,2),horiz=F,lwd=2,pch=c(8,-1,-1,-1,-1),
       col=c("green","red","blue","black","black"),
       bty="n",cex=1.2,text.col=c("green","red","blue","black","black"))
abline(v=2019,lty=1,col="blue")

###############PM2.5###
library(zoo)
library(forecast)
library(aTSA)
library(TSA)


library(readxl)
A1<-read_xlsx("D:\\R\\DATA\\WLMQ.xlsx")
WLMQ<-ts(A1$`¡¡case`,start = c(2014,1),end=c(2018,12),frequency = 12)
WLMQ
y.fit4<-arimax(WLMQ,order=c(1,1,2),seasonal = list(order=c(0,1,1),period=12),xreg=data.frame(PM2.5),xtransf = data.frame(PM2.5),transfer = list(c(12,0)))

fitv<-fitted(y.fit4)
x.fore = predict(y.fit4,n.ahead =12,newxreg=10,level=c(0.5,0.95))
x.fore
plot(x.fore$pred)
names(x.fore)
L1 = fitv-1.96*sqrt(y.fit4$sigma2)   #Ëã³ö95%ÖÃÐÅÇø¼ä
U1 = fitv+1.96*sqrt(y.fit4$sigma2)  #»á×Ô¶¯²úÉú·½²î
L2<- x.fore$pred-1.96*(x.fore$se)
U2<- x.fore$pred+1.96*(x.fore$se)
L3<-x.fore$pred-0.68*(x.fore$se)
U3<-x.fore$pred+0.68*(x.fore$se)
case<-as.vector(A1$`¡¡case`)
L1<-as.vector(L1)
L2<-as.vector(L2)
U1<-as.vector(U1)
U2<-as.vector(U2)
L3<-as.vector(L3)
U3<-as.vector(U3)
