# Supplementary material for: A comparative study of three models to analyze the impact of air pollutants on the number of pulmonary tuberculosis cases in Urumqi, Xinjiang
Source: PLoS One. 2023 Jan 17;18(1):e0277314. doi: 10.1371/journal.pone.0277314 (PMC9844834; doi:10.1371/journal.pone.0277314)
Supplement: S2 File — (R) [file pone.0277314.s004.R]

##############ÎÚÂ³Ä¾Æë#########
library(readxl)
A1<-read_xlsx("D:\\R\\DATA\\WLMQ.xlsx")
WLMQ<-ts(A1$`¡¡case`,start = c(2014,1),end=c(2018,12),frequency = 12)
WLMQ
plot(WLMQ,xlab="Ê±¼ä£¨Äê£©",ylab="·Î½áºËÔÂ·¢²¡ÈËÊý") 
########Ïà¹Ø##########PM10,NO2ÓÐÍ³¼ÆÑ§ÒâÒå
A2<-read_xlsx("D:\\R\\DATA\\WLMQKQ.xlsx")
cor(A2,method = "spearman")
cor.test(A2$`¡¡case`,A2$PM2.5)#wuyiyiy
cor.test(A2$`¡¡case`,A2$PM10)#youyiyi
cor.test(A2$`¡¡case`,A2$SO2)#wu
cor.test(A2$`¡¡case`,A2$NO2)#you
cor.test(A2$`¡¡case`,A2$CO)#wu
cor.test(A2$`¡¡case`,A2$O3)#wu

#library(Hmisc)
#res2<-rcorr(as.matrix(A2))
#res2$r
#res2$P

#####################ÒòËØ·Ö½â#######
components=decompose(WLMQ,type="multiplicative")
components$figure
plot(components$figure,type="o")
abline(h=1,col=2)

plot(components,type = "o",xlab="Ê±¼ä£¨Äê£©")


############Æ½ÎÈ############
adf.test(WLMQ)#·ÇÆ½ÎÈ
for(k in 1:3) print(Box.test(WLMQ,lag=6*k,type="Ljung-Box"))#·Ç°×ÔëÉù
######1½×²î·Ö#####
library(aTSA)
diff1<-diff(WLMQ,1)
adf.test(diff1)
for(k in 1:3) print(Box.test(diff1,lag=6*k,type="Ljung-Box"))#·Ç°×ÔëÉù
plot(diff1)
##############¶¨½×######p,q=0,1,2  Q=0,1,P=0,1,2 d=1,D=0
acf(diff1,lag=36)
pacf(diff1,lag=36)
?acf
###########(0,1,1)(1,0,0)12
auto.arima(WLMQ)

#########ÄâºÏÄ£ÐÍ#####¹²54ÖÖÄ£ÐÍ
########fit1#######tichu
fit1<-arima(WLMQ,order=c(0,1,0),seasonal = list(order=c(0,0,1),period=12))
fit1
t=abs(fit1$coef)/sqrt((diag(fit1$var.coef)))
t
round(pt(t,length(WLMQ)-length(fit1$coef),lower.tail = F),4)#<0.001
pt( -0.9965/0.0840,47,lower.tail = T)
r<-fit1$residuals
r
for(k in 1:2) print(Box.test(r,lag=6*k,type="Ljung-Box"))#fbzs
BIC(fit1)
library(forecast)
accuracy(fit1)
fenzi<-accuracy(fit1)[2]^2
fenmu<-var(WLMQ)
r2<-1-(fenzi/fenmu)
r2
#################fit2########fuhe
fit2<-arima(WLMQ,order=c(0,1,1),seasonal = list(order=c(0,0,1),period=12))
fit2
t=abs(fit2$coef)/sqrt((diag(fit2$var.coef)))
t
round(pt(t,length(WLMQ)-length(fit2$coef),lower.tail = F),4)#<0.001

r<-fit2$residuals
r
for(k in 1:2) print(Box.test(r,lag=6*k,type="Ljung-Box"))#fbzs
BIC(fit2)
library(forecast)
accuracy(fit1)
fenzi<-accuracy(fit2)[2]^2
fenmu<-var(WLMQ)
r2<-1-(fenzi/fenmu)
r2
#########fit3######tichu
fit3<-arima(WLMQ,order=c(0,1,2),seasonal = list(order=c(0,0,1),period=12))
fit3
t=abs(fit3$coef)/sqrt((diag(fit3$var.coef)))
t
round(pt(t,length(WLMQ)-length(fit3$coef),lower.tail = F),4)#0.0098 0.0914 0.0019

r<-fit2$residuals
r
for(k in 1:2) print(Box.test(r,lag=6*k,type="Ljung-Box"))#
BIC(fit3)
library(forecast)
accuracy(fit3)
fenzi<-accuracy(fit3)[2]^2
fenmu<-var(WLMQ)
r2<-1-(fenzi/fenmu)
r2

##########fit4###fuhe#####
fit4<-arima(WLMQ,order=c(1,1,0),seasonal = list(order=c(0,0,1),period=12))
fit4
t=abs(fit4$coef)/sqrt((diag(fit4$var.coef)))
t
round(pt(t,length(WLMQ)-length(fit4$coef),lower.tail = F),4)

r<-fit4$residuals
r
for(k in 1:2) print(Box.test(r,lag=6*k,type="Ljung-Box"))
BIC(fit4)
library(forecast)
accuracy(fit4)
fenzi<-accuracy(fit4)[2]^2
fenmu<-var(WLMQ)
r2<-1-(fenzi/fenmu)
r2
################fit5#####tichu
fit5<-arima(WLMQ,order=c(1,1,1),seasonal = list(order=c(0,0,1),period=12))
fit5
t=abs(fit5$coef)/sqrt((diag(fit5$var.coef)))
t
round(pt(t,length(WLMQ)-length(fit5$coef),lower.tail = F),4)#0.1870 0.0001 0.0018 

r<-fit5$residuals
r
for(k in 1:2) print(Box.test(r,lag=6*k,type="Ljung-Box"))
BIC(fit5)
library(forecast)
accuracy(fit5)
fenzi<-accuracy(fit5)[2]^2
fenmu<-var(WLMQ)
r2<-1-(fenzi/fenmu)
r2
##################fit6########fuhe
fit6<-arima(WLMQ,order=c(1,1,2),seasonal = list(order=c(0,0,1),period=12))
fit6
t=abs(fit6$coef)/sqrt((diag(fit6$var.coef)))
t
round(pt(t,length(WLMQ)-length(fit6$coef),lower.tail = F),4)#0.1870 0.0001 0.0018 

r<-fit6$residuals
r
for(k in 1:3) print(Box.test(r,lag=6*k,type="Ljung-Box"))
BIC(fit6)
library(forecast)
accuracy(fit6)
fenzi<-accuracy(fit6)[2]^2
fenmu<-var(WLMQ)
r2<-1-(fenzi/fenmu)
r2
#########fit7#######fuhe
fit7<-arima(WLMQ,order=c(2,1,0),seasonal = list(order=c(0,0,1),period=12))
fit7
t=abs(fit7$coef)/sqrt((diag(fit7$var.coef)))
t
round(pt(t,length(WLMQ)-length(fit7$coef),lower.tail = F),4)#0.1870 0.0001 0.0018 

r<-fit7$residuals
r
for(k in 1:2) print(Box.test(r,lag=6*k,type="Ljung-Box"))
BIC(fit7)
library(forecast)
accuracy(fit7)
fenzi<-accuracy(fit7)[2]^2
fenmu<-var(WLMQ)
r2<-1-(fenzi/fenmu)
r2
###############fit8####tichu
fit8<-arima(WLMQ,order=c(2,1,1),seasonal = list(order=c(0,0,1),period=12))
fit8
t=abs(fit8$coef)/sqrt((diag(fit8$var.coef)))
t
round(pt(t,length(WLMQ)-length(fit8$coef),lower.tail = F),4)#0.1870 0.0001 0.0018 

r<-fit7$residuals
r
for(k in 1:2) print(Box.test(r,lag=6*k,type="Ljung-Box"))
BIC(fit7)
library(forecast)
accuracy(fit7)
fenzi<-accuracy(fit7)[2]^2
fenmu<-var(WLMQ)
r2<-1-(fenzi/fenmu)
r2

########fit9####tichu
fit9<-arima(WLMQ,order=c(2,1,2),seasonal = list(order=c(0,0,1),period=12))
fit9
t=abs(fit9$coef)/sqrt((diag(fit9$var.coef)))
t
round(pt(t,length(WLMQ)-length(fit9$coef),lower.tail = F),4)#0.1870 0.0001 0.0018 

r<-fit9$residuals
r
for(k in 1:2) print(Box.test(r,lag=6*k,type="Ljung-Box"))
BIC(fit9)
library(forecast)
accuracy(fit9)
fenzi<-accuracy(fit9)[2]^2
fenmu<-var(WLMQ)
r2<-1-(fenzi/fenmu)
r2


###################fit10###########tichu


fit10<-arima(WLMQ,order=c(0,1,0),seasonal = list(order=c(1,0,1),period=12))
fit10
t=abs(fit10$coef)/sqrt((diag(fit10$var.coef)))
t
round(pt(t,length(WLMQ)-length(fit10$coef),lower.tail = F),4)#0.0000 0.0763

r<-fit10$residuals
r
for(k in 1:2) print(Box.test(r,lag=6*k,type="Ljung-Box"))#fbzs
BIC(fit10)
library(forecast)
accuracy(fit10)
fenzi<-accuracy(fit10)[2]^2
fenmu<-var(WLMQ)
r2<-1-(fenzi/fenmu)
r2
#################fit11#######tichu
fit11<-arima(WLMQ,order=c(0,1,1),seasonal = list(order=c(1,0,1),period=12))
fit11
t=abs(fit11$coef)/sqrt((diag(fit11$var.coef)))
t
round(pt(t,length(WLMQ)-length(fit11$coef),lower.tail = F),4)#0.0009 0.0000 0.0920

r<-fit11$residuals
r
for(k in 1:2) print(Box.test(r,lag=6*k,type="Ljung-Box"))#fbzs
BIC(fit11)
library(forecast)
accuracy(fit11)
fenzi<-accuracy(fit11)[2]^2
fenmu<-var(WLMQ)
r2<-1-(fenzi/fenmu)
r2
#########fit12######tichu
fit12<-arima(WLMQ,order=c(0,1,2),seasonal = list(order=c(1,0,1),period=12))
fit12
t=abs(fit12$coef)/sqrt((diag(fit12$var.coef)))
t
round(pt(t,length(WLMQ)-length(fit12$coef),lower.tail = F),4)

r<-fit12$residuals
r
for(k in 1:2) print(Box.test(r,lag=6*k,type="Ljung-Box"))#
BIC(fit12)
library(forecast)
accuracy(fit12)
fenzi<-accuracy(fit12)[2]^2
fenmu<-var(WLMQ)
r2<-1-(fenzi/fenmu)
r2

##########fit13###tichu
fit13<-arima(WLMQ,order=c(1,1,0),seasonal = list(order=c(1,0,1),period=12))
fit13
t=abs(fit13$coef)/sqrt((diag(fit13$var.coef)))
t
round(pt(t,length(WLMQ)-length(fit13$coef),lower.tail = F),4)

r<-fit4$residuals
r
for(k in 1:2) print(Box.test(r,lag=6*k,type="Ljung-Box"))
BIC(fit4)
library(forecast)
accuracy(fit4)
fenzi<-accuracy(fit4)[2]^2
fenmu<-var(WLMQ)
r2<-1-(fenzi/fenmu)
r2
################fit14#####tichu
fit14<-arima(WLMQ,order=c(1,1,1),seasonal = list(order=c(1,0,1),period=12))
fit14
t=abs(fit14$coef)/sqrt((diag(fit14$var.coef)))
t
round(pt(t,length(WLMQ)-length(fit14$coef),lower.tail = F),4)#0.1870 0.0001 0.0018 

r<-fit5$residuals
r
for(k in 1:2) print(Box.test(r,lag=6*k,type="Ljung-Box"))
BIC(fit5)
library(forecast)
accuracy(fit5)
fenzi<-accuracy(fit5)[2]^2
fenmu<-var(WLMQ)
r2<-1-(fenzi/fenmu)
r2
##################fit15########tichu
fit15<-arima(WLMQ,order=c(1,1,2),seasonal = list(order=c(1,0,1),period=12))
fit15
t=abs(fit15$coef)/sqrt((diag(fit15$var.coef)))
t
round(pt(t,length(WLMQ)-length(fit15$coef),lower.tail = F),4)#0.1870 0.0001 0.0018 

r<-fit6$residuals
r
for(k in 1:2) print(Box.test(r,lag=6*k,type="Ljung-Box"))
BIC(fit6)
library(forecast)
accuracy(fit6)
fenzi<-accuracy(fit6)[2]^2
fenmu<-var(WLMQ)
r2<-1-(fenzi/fenmu)
r2
#########fit16#######tichu
fit16<-arima(WLMQ,order=c(2,1,0),seasonal = list(order=c(1,0,1),period=12))
fit16
t=abs(fit16$coef)/sqrt((diag(fit16$var.coef)))
t
round(pt(t,length(WLMQ)-length(fit16$coef),lower.tail = F),4)#0.1870 0.0001 0.0018 

r<-fit7$residuals
r
for(k in 1:2) print(Box.test(r,lag=6*k,type="Ljung-Box"))
BIC(fit7)
library(forecast)
accuracy(fit7)
fenzi<-accuracy(fit7)[2]^2
fenmu<-var(WLMQ)
r2<-1-(fenzi/fenmu)
r2
###############fit17####tichu
fit17<-arima(WLMQ,order=c(2,1,1),seasonal = list(order=c(1,0,1),period=12))
fit17
t=abs(fit17$coef)/sqrt((diag(fit17$var.coef)))
t
round(pt(t,length(WLMQ)-length(fit17$coef),lower.tail = F),4)#0.1870 0.0001 0.0018 

r<-fit7$residuals
r
for(k in 1:2) print(Box.test(r,lag=6*k,type="Ljung-Box"))
BIC(fit7)
library(forecast)
accuracy(fit7)
fenzi<-accuracy(fit7)[2]^2
fenmu<-var(WLMQ)
r2<-1-(fenzi/fenmu)
r2

########fit18####tichu
fit18<-arima(WLMQ,order=c(2,1,2),seasonal = list(order=c(1,0,1),period=12))
fit18
t=abs(fit18$coef)/sqrt((diag(fit18$var.coef)))
t
round(pt(t,length(WLMQ)-length(fit18$coef),lower.tail = F),4)#0.1870 0.0001 0.0018 

r<-fit9$residuals
r
for(k in 1:2) print(Box.test(r,lag=6*k,type="Ljung-Box"))
BIC(fit9)
library(forecast)
accuracy(fit9)
fenzi<-accuracy(fit9)[2]^2
fenmu<-var(WLMQ)
r2<-1-(fenzi/fenmu)
r2


###############fit19#####tichu

fit19<-arima(WLMQ,order=c(0,1,0),seasonal = list(order=c(2,0,1),period=12))
fit19
t=abs(fit19$coef)/sqrt((diag(fit19$var.coef)))
t
round(pt(t,length(WLMQ)-length(fit19$coef),lower.tail = F),4)#0.0000 0.0763

r<-fit10$residuals
r
for(k in 1:2) print(Box.test(r,lag=6*k,type="Ljung-Box"))#fbzs
BIC(fit10)
library(forecast)
accuracy(fit10)
fenzi<-accuracy(fit10)[2]^2
fenmu<-var(WLMQ)
r2<-1-(fenzi/fenmu)
r2
#################fit20#######tichu
fit20<-arima(WLMQ,order=c(0,1,1),seasonal = list(order=c(2,0,1),period=12))
fit20
t=abs(fit20$coef)/sqrt((diag(fit20$var.coef)))
t
round(pt(t,length(WLMQ)-length(fit20$coef),lower.tail = F),4)#0.0009 0.0000 0.0920

r<-fit20$residuals
r
for(k in 1:2) print(Box.test(r,lag=6*k,type="Ljung-Box"))#fbzs
BIC(fit11)
library(forecast)
accuracy(fit11)
fenzi<-accuracy(fit11)[2]^2
fenmu<-var(WLMQ)
r2<-1-(fenzi/fenmu)
r2
#########fit21######tichu
fit21<-arima(WLMQ,order=c(0,1,2),seasonal = list(order=c(2,0,1),period=12))
fit21
t=abs(fit21$coef)/sqrt((diag(fit21$var.coef)))
t
round(pt(t,length(WLMQ)-length(fit21$coef),lower.tail = F),4)

r<-fit12$residuals
r
for(k in 1:2) print(Box.test(r,lag=6*k,type="Ljung-Box"))#
BIC(fit12)
library(forecast)
accuracy(fit12)
fenzi<-accuracy(fit12)[2]^2
fenmu<-var(WLMQ)
r2<-1-(fenzi/fenmu)
r2

##########fit22###tichu
fit22<-arima(WLMQ,order=c(1,1,0),seasonal = list(order=c(2,0,1),period=12))
fit22
t=abs(fit22$coef)/sqrt((diag(fit22$var.coef)))
t
round(pt(t,length(WLMQ)-length(fit22$coef),lower.tail = F),4)

r<-fit4$residuals
r
for(k in 1:2) print(Box.test(r,lag=6*k,type="Ljung-Box"))
BIC(fit4)
library(forecast)
accuracy(fit4)
fenzi<-accuracy(fit4)[2]^2
fenmu<-var(WLMQ)
r2<-1-(fenzi/fenmu)
r2
################fit23#####tichu
fit23<-arima(WLMQ,order=c(1,1,1),seasonal = list(order=c(2,0,1),period=12))
fit23
t=abs(fit23$coef)/sqrt((diag(fit23$var.coef)))
t
round(pt(t,length(WLMQ)-length(fit23$coef),lower.tail = F),4)#0.1870 0.0001 0.0018 

r<-fit5$residuals
r
for(k in 1:2) print(Box.test(r,lag=6*k,type="Ljung-Box"))
BIC(fit5)
library(forecast)
accuracy(fit5)
fenzi<-accuracy(fit5)[2]^2
fenmu<-var(WLMQ)
r2<-1-(fenzi/fenmu)
r2
##################fit24########tichu
fit24<-arima(WLMQ,order=c(1,1,2),seasonal = list(order=c(2,0,1),period=12))
fit24
t=abs(fit24$coef)/sqrt((diag(fit24$var.coef)))
t
round(pt(t,length(WLMQ)-length(fit24$coef),lower.tail = F),4)#0.1870 0.0001 0.0018 

r<-fit6$residuals
r
for(k in 1:2) print(Box.test(r,lag=6*k,type="Ljung-Box"))
BIC(fit6)
library(forecast)
accuracy(fit6)
fenzi<-accuracy(fit6)[2]^2
fenmu<-var(WLMQ)
r2<-1-(fenzi/fenmu)
r2
#########fit25#######tichu
fit25<-arima(WLMQ,order=c(2,1,0),seasonal = list(order=c(2,0,1),period=12))
fit25
t=abs(fit25$coef)/sqrt((diag(fit25$var.coef)))
t
round(pt(t,length(WLMQ)-length(fit25$coef),lower.tail = F),4)#0.1870 0.0001 0.0018 

r<-fit7$residuals
r
for(k in 1:2) print(Box.test(r,lag=6*k,type="Ljung-Box"))
BIC(fit7)
library(forecast)
accuracy(fit7)
fenzi<-accuracy(fit7)[2]^2
fenmu<-var(WLMQ)
r2<-1-(fenzi/fenmu)
r2
###############fit26####tichu
fit26<-arima(WLMQ,order=c(2,1,1),seasonal = list(order=c(2,0,1),period=12))
fit26
t=abs(fit26$coef)/sqrt((diag(fit26$var.coef)))
t
round(pt(t,length(WLMQ)-length(fit26$coef),lower.tail = F),4)#0.1870 0.0001 0.0018 

r<-fit7$residuals
r
for(k in 1:2) print(Box.test(r,lag=6*k,type="Ljung-Box"))
BIC(fit7)
library(forecast)
accuracy(fit7)
fenzi<-accuracy(fit7)[2]^2
fenmu<-var(WLMQ)
r2<-1-(fenzi/fenmu)
r2

########fit27####tichu
fit27<-arima(WLMQ,order=c(2,1,2),seasonal = list(order=c(2,0,1),period=12))
fit27
t=abs(fit27$coef)/sqrt((diag(fit27$var.coef)))
t
round(pt(t,length(WLMQ)-length(fit27$coef),lower.tail = F),4)#0.1870 0.0001 0.0018 

r<-fit9$residuals
r
for(k in 1:2) print(Box.test(r,lag=6*k,type="Ljung-Box"))
BIC(fit9)
library(forecast)
accuracy(fit9)
fenzi<-accuracy(fit9)[2]^2
fenmu<-var(WLMQ)
r2<-1-(fenzi/fenmu)
r2


###################fit28############
fit28<-arima(WLMQ,order=c(0,1,0),seasonal = list(order=c(0,0,0),period=12))
fit28
t=abs(fit28$coef)/sqrt((diag(fit28$var.coef)))
t
round(pt(t,length(WLMQ)-length(fit28$coef),lower.tail = F),4)#0.0000 0.0763

r<-fit10$residuals
r
for(k in 1:2) print(Box.test(r,lag=6*k,type="Ljung-Box"))#fbzs
BIC(fit10)
library(forecast)
accuracy(fit10)
fenzi<-accuracy(fit10)[2]^2
fenmu<-var(WLMQ)
r2<-1-(fenzi/fenmu)
r2
#################fit29#######tichu
fit29<-arima(WLMQ,order=c(0,1,1),seasonal = list(order=c(0,0,0),period=12))
fit29
t=abs(fit29$coef)/sqrt((diag(fit29$var.coef)))
t
round(pt(t,length(WLMQ)-length(fit29$coef),lower.tail = F),4)#0.0009 0.0000 0.0920

r<-fit29$residuals
r
for(k in 1:2) print(Box.test(r,lag=6*k,type="Ljung-Box"))#fbzs
BIC(fit11)
library(forecast)
accuracy(fit11)
fenzi<-accuracy(fit11)[2]^2
fenmu<-var(WLMQ)
r2<-1-(fenzi/fenmu)
r2
#########fit30######tichu
fit30<-arima(WLMQ,order=c(0,1,2),seasonal = list(order=c(0,0,0),period=12))
fit30
t=abs(fit30$coef)/sqrt((diag(fit30$var.coef)))
t
round(pt(t,length(WLMQ)-length(fit30$coef),lower.tail = F),4)

r<-fit12$residuals
r
for(k in 1:2) print(Box.test(r,lag=6*k,type="Ljung-Box"))#
BIC(fit12)
library(forecast)
accuracy(fit12)
fenzi<-accuracy(fit12)[2]^2
fenmu<-var(WLMQ)
r2<-1-(fenzi/fenmu)
r2

##########fit31###tichu
fit31<-arima(WLMQ,order=c(1,1,0),seasonal = list(order=c(0,0,0),period=12))
fit31
t=abs(fit31$coef)/sqrt((diag(fit31$var.coef)))
t
round(pt(t,length(WLMQ)-length(fit31$coef),lower.tail = F),4)

r<-fit31$residuals
r
for(k in 1:2) print(Box.test(r,lag=6*k,type="Ljung-Box"))
BIC(fit4)
library(forecast)
accuracy(fit4)
fenzi<-accuracy(fit4)[2]^2
fenmu<-var(WLMQ)
r2<-1-(fenzi/fenmu)
r2
################fit32#####tichu
fit32<-arima(WLMQ,order=c(1,1,1),seasonal = list(order=c(0,0,0)period=12))
fit32
t=abs(fit32$coef)/sqrt((diag(fit32$var.coef)))
t
round(pt(t,length(WLMQ)-length(fit32$coef),lower.tail = F),4)#0.1870 0.0001 0.0018 

r<-fit5$residuals
r
for(k in 1:2) print(Box.test(r,lag=6*k,type="Ljung-Box"))
BIC(fit5)
library(forecast)
accuracy(fit5)
fenzi<-accuracy(fit5)[2]^2
fenmu<-var(WLMQ)
r2<-1-(fenzi/fenmu)
r2
##################fit33########tichu
fit33<-arima(WLMQ,order=c(1,1,2),seasonal = list(order=c(0,0,0),period=12))
fit33
t=abs(fit33$coef)/sqrt((diag(fit33$var.coef)))
t
round(pt(t,length(WLMQ)-length(fit33$coef),lower.tail = F),4)#0.1870 0.0001 0.0018 

r<-fit33$residuals
r
for(k in 1:2) print(Box.test(r,lag=6*k,type="Ljung-Box"))
BIC(fit33)
library(forecast)
accuracy(fit33)
fenzi<-accuracy(fit33)[2]^2
fenmu<-var(WLMQ)
r2<-1-(fenzi/fenmu)
r2
#########fit34#######fuhe
fit34<-arima(WLMQ,order=c(2,1,0),seasonal = list(order=c(0,0,0),period=12))
fit34
t=abs(fit34$coef)/sqrt((diag(fit34$var.coef)))
t
round(pt(t,length(WLMQ)-length(fit34$coef),lower.tail = F),4)#0.1870 0.0001 0.0018 

r<-fit34$residuals
r
for(k in 1:2) print(Box.test(r,lag=6*k,type="Ljung-Box"))
BIC(fit34)
library(forecast)
accuracy(fit34)
fenzi<-accuracy(fit34)[2]^2
fenmu<-var(WLMQ)
r2<-1-(fenzi/fenmu)
r2
###############fit35####tichu
fit35<-arima(WLMQ,order=c(2,1,1),seasonal = list(order=c(0,0,0),period=12))
fit35
t=abs(fit35$coef)/sqrt((diag(fit35$var.coef)))
t
round(pt(t,length(WLMQ)-length(fit35$coef),lower.tail = F),4)#0.1870 0.0001 0.0018 

r<-fit7$residuals
r
for(k in 1:2) print(Box.test(r,lag=6*k,type="Ljung-Box"))
BIC(fit7)
library(forecast)
accuracy(fit7)
fenzi<-accuracy(fit7)[2]^2
fenmu<-var(WLMQ)
r2<-1-(fenzi/fenmu)
r2

########fit36####tichu
fit36<-arima(WLMQ,order=c(2,1,2),seasonal = list(order=c(0,0,0),period=12))
fit36
t=abs(fit36$coef)/sqrt((diag(fit36$var.coef)))
t
round(pt(t,length(WLMQ)-length(fit36$coef),lower.tail = F),4)#0.1870 0.0001 0.0018 

r<-fit9$residuals
r
for(k in 1:2) print(Box.test(r,lag=6*k,type="Ljung-Box"))
BIC(fit9)
library(forecast)
accuracy(fit9)
fenzi<-accuracy(fit9)[2]^2
fenmu<-var(WLMQ)
r2<-1-(fenzi/fenmu)
r2


###################fit37######tichu
fit37<-arima(WLMQ,order=c(0,1,0),seasonal = list(order=c(1,0,0),period=12))
fit37
t=abs(fit37$coef)/sqrt((diag(fit37$var.coef)))
t
round(pt(t,length(WLMQ)-length(fit37$coef),lower.tail = F),4)#0.0000 0.0763

r<-fit37$residuals
r
for(k in 1:2) print(Box.test(r,lag=6*k,type="Ljung-Box"))#fbzs
BIC(fit10)
library(forecast)
accuracy(fit10)
fenzi<-accuracy(fit10)[2]^2
fenmu<-var(WLMQ)
r2<-1-(fenzi/fenmu)
r2
#################fit38#######fuhe
fit38<-arima(WLMQ,order=c(0,1,1),seasonal = list(order=c(1,0,0),period=12))
fit38
t=abs(fit38$coef)/sqrt((diag(fit38$var.coef)))
t
round(pt(t,length(WLMQ)-length(fit38$coef),lower.tail = F),4)#0.0009 0.0000 0.0920

r<-fit38$residuals
r
for(k in 1:2) print(Box.test(r,lag=6*k,type="Ljung-Box"))#fbzs
BIC(fit38)
library(forecast)
accuracy(fit38)
fenzi<-accuracy(fit38)[2]^2
fenmu<-var(WLMQ)
r2<-1-(fenzi/fenmu)
r2
#########fit39######tichu
fit39<-arima(WLMQ,order=c(0,1,2),seasonal = list(order=c(1,0,0),period=12))
fit39
t=abs(fit39$coef)/sqrt((diag(fit39$var.coef)))
t
round(pt(t,length(WLMQ)-length(fit39$coef),lower.tail = F),4)

r<-fit12$residuals
r
for(k in 1:2) print(Box.test(r,lag=6*k,type="Ljung-Box"))#
BIC(fit12)
library(forecast)
accuracy(fit12)
fenzi<-accuracy(fit12)[2]^2
fenmu<-var(WLMQ)
r2<-1-(fenzi/fenmu)
r2

##########fit40###fuhe
fit40<-arima(WLMQ,order=c(1,1,0),seasonal = list(order=c(1,0,0),period=12))
fit40
t=abs(fit40$coef)/sqrt((diag(fit40$var.coef)))
t
round(pt(t,length(WLMQ)-length(fit40$coef),lower.tail = F),4)

r<-fit40$residuals
r
for(k in 1:2) print(Box.test(r,lag=6*k,type="Ljung-Box"))
BIC(fit40)
library(forecast)
accuracy(fit40)
fenzi<-accuracy(fit40)[2]^2
fenmu<-var(WLMQ)
r2<-1-(fenzi/fenmu)
r2
################fit41#####tichu
fit41<-arima(WLMQ,order=c(1,1,1),seasonal = list(order=c(1,0,0)period=12))
fit41
t=abs(fit41$coef)/sqrt((diag(fit41$var.coef)))
t
round(pt(t,length(WLMQ)-length(fit41$coef),lower.tail = F),4)#0.1870 0.0001 0.0018 

r<-fit5$residuals
r
for(k in 1:2) print(Box.test(r,lag=6*k,type="Ljung-Box"))
BIC(fit5)
library(forecast)
accuracy(fit5)
fenzi<-accuracy(fit5)[2]^2
fenmu<-var(WLMQ)
r2<-1-(fenzi/fenmu)
r2
##################fit42########fuhe
fit42<-arima(WLMQ,order=c(1,1,2),seasonal = list(order=c(1,0,0),period=12))
fit42
t=abs(fit42$coef)/sqrt((diag(fit42$var.coef)))
t
round(pt(t,length(WLMQ)-length(fit42$coef),lower.tail = F),4)#0.1870 0.0001 0.0018 

r<-fit42$residuals
r
for(k in 1:2) print(Box.test(r,lag=6*k,type="Ljung-Box"))
BIC(fit42)
library(forecast)
accuracy(fit42)
fenzi<-accuracy(fit42)[2]^2
fenmu<-var(WLMQ)
r2<-1-(fenzi/fenmu)
r2
#########fit43#######fuhe
fit43<-arima(WLMQ,order=c(2,1,0),seasonal = list(order=c(1,0,0),period=12))
fit43
t=abs(fit43$coef)/sqrt((diag(fit43$var.coef)))
t
round(pt(t,length(WLMQ)-length(fit43$coef),lower.tail = F),4)#0.1870 0.0001 0.0018 

r<-fit43$residuals
r
for(k in 1:2) print(Box.test(r,lag=6*k,type="Ljung-Box"))
BIC(fit43)
library(forecast)
accuracy(fit43)
fenzi<-accuracy(fit43)[2]^2
fenmu<-var(WLMQ)
r2<-1-(fenzi/fenmu)
r2
###############fit44####tichu
fit44<-arima(WLMQ,order=c(2,1,1),seasonal = list(order=c(1,0,0),period=12))
fit44
t=abs(fit44$coef)/sqrt((diag(fit44$var.coef)))
t
round(pt(t,length(WLMQ)-length(fit44$coef),lower.tail = F),4)#0.1870 0.0001 0.0018 

r<-fit7$residuals
r
for(k in 1:2) print(Box.test(r,lag=6*k,type="Ljung-Box"))
BIC(fit7)
library(forecast)
accuracy(fit7)
fenzi<-accuracy(fit7)[2]^2
fenmu<-var(WLMQ)
r2<-1-(fenzi/fenmu)
r2

########fit45####tichu
fit45<-arima(WLMQ,order=c(2,1,2),seasonal = list(order=c(1,0,0),period=12))
fit45
t=abs(fit45$coef)/sqrt((diag(fit45$var.coef)))
t
round(pt(t,length(WLMQ)-length(fit45$coef),lower.tail = F),4)#0.1870 0.0001 0.0018 

r<-fit9$residuals
r
for(k in 1:2) print(Box.test(r,lag=6*k,type="Ljung-Box"))
BIC(fit9)
library(forecast)
accuracy(fit9)
fenzi<-accuracy(fit9)[2]^2
fenmu<-var(WLMQ)
r2<-1-(fenzi/fenmu)
r2


#################fit46######tichu
fit46<-arima(WLMQ,order=c(0,1,0),seasonal = list(order=c(2,0,0),period=12))
fit46
t=abs(fit46$coef)/sqrt((diag(fit46$var.coef)))
t
round(pt(t,length(WLMQ)-length(fit46$coef),lower.tail = F),4)#0.0000 0.0763

r<-fit37$residuals
r
for(k in 1:2) print(Box.test(r,lag=6*k,type="Ljung-Box"))#fbzs
BIC(fit10)
library(forecast)
accuracy(fit10)
fenzi<-accuracy(fit10)[2]^2
fenmu<-var(WLMQ)
r2<-1-(fenzi/fenmu)
r2
#################fit47#######tichu
fit47<-arima(WLMQ,order=c(0,1,1),seasonal = list(order=c(2,0,0),period=12))
fit47
t=abs(fit47$coef)/sqrt((diag(fit47$var.coef)))
t
round(pt(t,length(WLMQ)-length(fit47$coef),lower.tail = F),4)#0.0009 0.0000 0.0920

r<-fit38$residuals
r
for(k in 1:2) print(Box.test(r,lag=6*k,type="Ljung-Box"))#fbzs
BIC(fit38)
library(forecast)
accuracy(fit38)
fenzi<-accuracy(fit38)[2]^2
fenmu<-var(WLMQ)
r2<-1-(fenzi/fenmu)
r2
#########fit48######tichu
fit48<-arima(WLMQ,order=c(0,1,2),seasonal = list(order=c(2,0,0),period=12))
fit48
t=abs(fit48$coef)/sqrt((diag(fit48$var.coef)))
t
round(pt(t,length(WLMQ)-length(fit48$coef),lower.tail = F),4)

r<-fit12$residuals
r
for(k in 1:2) print(Box.test(r,lag=6*k,type="Ljung-Box"))#
BIC(fit12)
library(forecast)
accuracy(fit12)
fenzi<-accuracy(fit12)[2]^2
fenmu<-var(WLMQ)
r2<-1-(fenzi/fenmu)
r2

##########fit49###tichu
fit49<-arima(WLMQ,order=c(1,1,0),seasonal = list(order=c(2,0,0),period=12))
fit49
t=abs(fit49$coef)/sqrt((diag(fit49$var.coef)))
t
round(pt(t,length(WLMQ)-length(fit49$coef),lower.tail = F),4)

r<-fit40$residuals
r
for(k in 1:2) print(Box.test(r,lag=6*k,type="Ljung-Box"))
BIC(fit40)
library(forecast)
accuracy(fit40)
fenzi<-accuracy(fit40)[2]^2
fenmu<-var(WLMQ)
r2<-1-(fenzi/fenmu)
r2
################fit50####tichu
fit50<-arima(WLMQ,order=c(1,1,1),seasonal = list(order=c(2,0,0)period=12))
fit50
t=abs(fit50$coef)/sqrt((diag(fit50$var.coef)))
t
round(pt(t,length(WLMQ)-length(fit50$coef),lower.tail = F),4)#0.1870 0.0001 0.0018 

r<-fit5$residuals
r
for(k in 1:2) print(Box.test(r,lag=6*k,type="Ljung-Box"))
BIC(fit5)
library(forecast)
accuracy(fit5)
fenzi<-accuracy(fit5)[2]^2
fenmu<-var(WLMQ)
r2<-1-(fenzi/fenmu)
r2
##################fit##51######tichu
fit51<-arima(WLMQ,order=c(1,1,2),seasonal = list(order=c(2,0,0),period=12))
fit51
t=abs(fit51$coef)/sqrt((diag(fit51$var.coef)))
t
round(pt(t,length(WLMQ)-length(fit51$coef),lower.tail = F),4)#0.1870 0.0001 0.0018 

r<-fit42$residuals
r
for(k in 1:2) print(Box.test(r,lag=6*k,type="Ljung-Box"))
BIC(fit42)
library(forecast)
accuracy(fit42)
fenzi<-accuracy(fit42)[2]^2
fenmu<-var(WLMQ)
r2<-1-(fenzi/fenmu)
r2
#########fit52#######tichu
fit52<-arima(WLMQ,order=c(2,1,0),seasonal = list(order=c(2,0,0),period=12))
fit52
t=abs(fit52$coef)/sqrt((diag(fit52$var.coef)))
t
round(pt(t,length(WLMQ)-length(fit52$coef),lower.tail = F),4)#0.1870 0.0001 0.0018 

r<-fit43$residuals
r
for(k in 1:2) print(Box.test(r,lag=6*k,type="Ljung-Box"))
BIC(fit43)
library(forecast)
accuracy(fit43)
fenzi<-accuracy(fit43)[2]^2
fenmu<-var(WLMQ)
r2<-1-(fenzi/fenmu)
r2
###############fit53####tichu
fit53<-arima(WLMQ,order=c(2,1,1),seasonal = list(order=c(2,0,0),period=12))
fit53
t=abs(fit53$coef)/sqrt((diag(fit53$var.coef)))
t
round(pt(t,length(WLMQ)-length(fit53$coef),lower.tail = F),4)#0.1870 0.0001 0.0018 

r<-fit7$residuals
r
for(k in 1:2) print(Box.test(r,lag=6*k,type="Ljung-Box"))
BIC(fit7)
library(forecast)
accuracy(fit7)
fenzi<-accuracy(fit7)[2]^2
fenmu<-var(WLMQ)
r2<-1-(fenzi/fenmu)
r2

########fit54####tichu
fit54<-arima(WLMQ,order=c(2,1,2),seasonal = list(order=c(2,0,0),period=12))
fit54
t=abs(fit54$coef)/sqrt((diag(fit54$var.coef)))
t
round(pt(t,length(WLMQ)-length(fit54$coef),lower.tail = F),4)#0.1870 0.0001 0.0018 

r<-fit9$residuals
r
for(k in 1:2) print(Box.test(r,lag=6*k,type="Ljung-Box"))
BIC(fit9)
library(forecast)
accuracy(fit9)
fenzi<-accuracy(fit9)[2]^2
fenmu<-var(WLMQ)
r2<-1-(fenzi/fenmu)
r2
###############################################################################################
#################Ô¤²â#####
fit6<-arima(WLMQ,order=c(1,1,2),seasonal = list(order=c(0,1,1),period=12))
fit6
accuracy(fit6)
library(forecast)
mean(WLMQ)
x.fore<-forecast(fit6,h=12,level=c(0.5,0.95))#²»Ð´levelÄ¬ÈÏÊÇ80%£¬95%ÖÃÐÅÇø¼ä
plot(x.fore)
x.fore$mean
ARIMA<-x.fore$mean
write.csv(ARIMA,file = "D:\\R\\DATA\\arima.csv")
save(ARIMA,fi)

##############ARIMAX###############
library(readxl)
A1<-read_xlsx("D:\\R\\DATA\\WLMQ.xlsx")
WLMQ<-ts(A1$`¡¡case`,start = c(2014,1),end=c(2018,12),frequency = 12)
A1<-read_xlsx("D:\\R\\DATA\\PM2.511.xlsx")
PM2.5<-ts(A1$PM2.5,start = c(2014,1),end=c(2018,12),frequency = 12)
library(TSA)
################
fit<-arimax(WLMQ,order = c(1,1,2), seasonal = list(order = c(0,1,1), period = 12),
            xreg=data.frame(PM2.5),xtransf=data.frame(PM2.5),transfer=list(c(12,0)),method="ML")

x.fore = predict(fit,n.ahead =12,newxreg=12,level=c(0.5,0.95))
