# Supplementary material for: A comparative study of three models to analyze the impact of air pollutants on the number of pulmonary tuberculosis cases in Urumqi, Xinjiang
Source: PLoS One. 2023 Jan 17;18(1):e0277314. doi: 10.1371/journal.pone.0277314 (PMC9844834; doi:10.1371/journal.pone.0277314)
Supplement: S3 File — (R) [file pone.0277314.s005.R]

library(rnn)
library(readxl)
setwd("D:\\R\\DATA")
rnn1<-read_xlsx("rnn1.xlsx")
rnn2<-read_xlsx("rnn2.xlsx")
rnn3<-read_xlsx("rnn3.xlsx")
rnn4<-read_xlsx("rnn4.xlsx")
rnn5<-read_xlsx("rnn5.xlsx")
#####################################

rnn6.7<-read_xlsx("rnn6.7.xlsx")
rnn6.8<-read_xlsx("rnn6.8.xlsx")

rnn7.6<-read_xlsx("rnn7.6.xlsx")
rnn7.7<-read_xlsx("rnn7.7.xlsx")

rnn8.7<-read_xlsx("rnn8.7.xlsx")
rnn8.8<-read_xlsx("rnn8.8.xlsx")
rnn8.9<-read_xlsx("rnn8.9.xlsx")
rnn9.6<-read_xlsx("rnn9.6.xlsx")
rnn9.7<-read_xlsx("rnn9.7.xlsx")
rnn9.8<-read_xlsx("rnn9.8.xlsx")
rnn9.9<-read_xlsx("rnn9.9.xlsx")
rnn10.7<-read_xlsx("rnn10.7.xlsx")
rnn10.8<-read_xlsx("rnn10.8.xlsx")
rnn10.9<-read_xlsx("rnn10.9.xlsx")
rnn11.11<-read_xlsx("rnn11.11.xlsx")
rnn11.12<-read_xlsx("rnn11.12.xlsx")

#WLMQ

#1
x1<-rnn1$x1
y<-rnn1$y
x1n<-log1p(x1)
y1n<-log1p(y)
max<-max(x1,y)
min<-min(x1,y)
x1n<-((x1-min)/(max-min))
yn<-((y-min)/(max-min))
xf1n<-x1n[1:47]
yfn<-yn[1:47]
xt1n<-x1n[48:59]
yta<-y[48:59]
xp1n<-x1n[60:71]
ypa<-y[60:71]


xf<-array(xf1n,dim = c(47,1,1))
yf<-array(yfn,dim = c(47,1,1))
xt<-array(xt1n,dim = c(12,1,1))
xp<-array(xp1n,dim = c(12,1,1))


model1.1<-trainr(yf,xf,learningrate = 0.05,hidden_dim = 3,numepochs = 500,batch_size = 10,network_type = "rnn")
#par(mfrow=c(1,1))
plot(colMeans(model1.1$error),type = 'l',xlab = 'Epoch',ylab = 'Errors')

ytn<-(predictr(model1.1,xt))
yt<-round(ytn*(max-min)+min)
yt
mapet<-mean(abs((yta-yt)/yta*100))
mapet

ypn<-(predictr(model1.1,xp))
yp<-round(ypn*(max-min)+min)
yp
mapep<-mean(abs((ypa-yp)/ypa*100))
mapep


model1.2<-trainr(yf,xf,learningrate = 0.05,hidden_dim = 5,numepochs = 400,batch_size = 10,network_type = "rnn")
#par(mfrow=c(1,1))
plot(colMeans(model1.2$error),type = 'l',xlab = 'Epoch',ylab = 'Errors')

ytn<-(predictr(model1.2,xt))
yt<-round(ytn*(max-min)+min)
yt
mapet<-mean(abs((yta-yt)/yta*100))
mapet

ypn<-(predictr(model1.2,xp))
yp<-round(ypn*(max-min)+min)
yp
mapep<-mean(abs((ypa-yp)/ypa*100))
mapep


model1.3<-trainr(yf,xf,learningrate = 0.05,hidden_dim = 10,numepochs = 250,batch_size = 10,network_type = "rnn")
#par(mfrow=c(1,1))
#plot(colMeans(model1.3$error),type = 'l',xlab = 'Epoch',ylab = 'Errors')

ytn<-(predictr(model1.3,xt))
yt<-round(ytn*(max-min)+min)
yt
mapet<-mean(abs((yta-yt)/yta*100))
mapet

ypn<-(predictr(model1.3,xp))
yp<-round(ypn*(max-min)+min)
yp
mapep<-mean(abs((ypa-yp)/ypa*100))
mapep


model1.4<-trainr(yf,xf,learningrate = 0.1,hidden_dim = 3,numepochs = 200,batch_size = 10,network_type = "rnn")
# par(mfrow=c(1,1))
# plot(colMeans(model1.4$error),type = 'l',xlab = 'Epoch',ylab = 'Errors')

ytn<-(predictr(model1.4,xt))
yt<-round(ytn*(max-min)+min)
yt
mapet<-mean(abs((yta-yt)/yta*100))
mapet

ypn<-(predictr(model1.4,xp))
yp<-round(ypn*(max-min)+min)
yp
mapep<-mean(abs((ypa-yp)/ypa*100))
mapep


model1.5<-trainr(yf,xf,learningrate = 0.1,hidden_dim = 5,numepochs = 150,batch_size = 10,network_type = "rnn")
# par(mfrow=c(1,1))
# plot(colMeans(model1.5$error),type = 'l',xlab = 'Epoch',ylab = 'Errors')

ytn<-(predictr(model1.5,xt))
yt<-round(ytn*(max-min)+min)
yt
mapet<-mean(abs((yta-yt)/yta*100))
mapet

ypn<-(predictr(model1.5,xp))
yp<-round(ypn*(max-min)+min)
yp
mapep<-mean(abs((ypa-yp)/ypa*100))
mapep


model1.6<-trainr(yf,xf,learningrate = 0.1,hidden_dim = 10,numepochs = 100,batch_size = 10,network_type = "rnn")
# par(mfrow=c(1,1))
# plot(colMeans(model1.6$error),type = 'l',xlab = 'Epoch',ylab = 'Errors')

ytn<-(predictr(model1.6,xt))
yt<-round(ytn*(max-min)+min)
yt
mapet<-mean(abs((yta-yt)/yta*100))
mapet

ypn<-(predictr(model1.6,xp))
yp<-round(ypn*(max-min)+min)
yp
mapep<-mean(abs((ypa-yp)/ypa*100))
mapep


model1.7<-trainr(yf,xf,learningrate = 0.2,hidden_dim = 3,numepochs = 100,batch_size = 10,network_type = "rnn")
# par(mfrow=c(1,1))
# plot(colMeans(model1.7$error),type = 'l',xlab = 'Epoch',ylab = 'Errors')

ytn<-(predictr(model1.7,xt))
yt<-round(ytn*(max-min)+min)
yt
mapet<-mean(abs((yta-yt)/yta*100))
mapet

ypn<-(predictr(model1.7,xp))
yp<-round(ypn*(max-min)+min)
yp
mapep<-mean(abs((ypa-yp)/ypa*100))
mapep


model1.8<-trainr(yf,xf,learningrate = 0.2,hidden_dim = 5,numepochs = 80,batch_size = 10,network_type = "rnn")
# par(mfrow=c(1,1))
# plot(colMeans(model1.8$error),type = 'l',xlab = 'Epoch',ylab = 'Errors')

ytn<-(predictr(model1.8,xt))
yt<-round(ytn*(max-min)+min)
yt
mapet<-mean(abs((yta-yt)/yta*100))
mapet

ypn<-(predictr(model1.8,xp))
yp<-round(ypn*(max-min)+min)
yp
mapep<-mean(abs((ypa-yp)/ypa*100))
mapep


model1.9<-trainr(yf,xf,learningrate = 0.2,hidden_dim = 10,numepochs = 60,batch_size = 10,network_type = "rnn")
# par(mfrow=c(1,1))
# plot(colMeans(model1.9$error),type = 'l',xlab = 'Epoch',ylab = 'Errors')

ytn<-(predictr(model1.9,xt))
yt<-round(ytn*(max-min)+min)
yt
mapet<-mean(abs((yta-yt)/yta*100))
mapet

ypn<-(predictr(model1.9,xp))
yp<-round(ypn*(max-min)+min)
yp
mapep<-mean(abs((ypa-yp)/ypa*100))
mapep


#2
x1<-rnn2$x1
x2<-rnn2$x2
y<-rnn2$y
max<-max(x1,x2,y)
min<-min(x1,x2,y)
x1n<-((x1-min)/(max-min))
x2n<-((x2-min)/(max-min))
yn<-((y-min)/(max-min))
xf1n<-x1n[1:46]
xf2n<-x2n[1:46]
yfn<-yn[1:46]
xt1n<-x1n[47:58]
xt2n<-x2n[47:58]
yta<-y[47:58]
xp1n<-x1n[59:70]
xp2n<-x2n[59:70]
ypa<-y[59:70]


xf<-array(c(xf1n,xf2n),dim = c(46,1,2))
yf<-array(yfn,dim = c(46,1,2))
xt<-array(c(xt1n,xt2n),dim = c(12,1,2))
xp<-array(c(xp1n,xp2n),dim = c(12,1,2))


model2.1<-trainr(yf,xf,learningrate = 0.05,hidden_dim = 3,numepochs = 500,batch_size = 10,network_type = "rnn")
# par(mfrow=c(1,1))
# plot(colMeans(model2.1$error),type = 'l',xlab = 'Epoch',ylab = 'Errors')

ytn<-(predictr(model2.1,xt))
yt<-round(ytn*(max-min)+min)
yt
mapet<-mean(abs((yta-yt)/yta*100))
mapet

ypn<-(predictr(model2.1,xp))
yp<-round(ypn*(max-min)+min)
yp
mapep<-mean(abs((ypa-yp)/ypa*100))
mapep


model2.2<-trainr(yf,xf,learningrate = 0.05,hidden_dim = 5,numepochs = 400,batch_size = 10,network_type = "rnn")
par(mfrow=c(1,1))
plot(colMeans(model2.2$error),type = 'l',xlab = 'Epoch',ylab = 'Errors')

ytn<-(predictr(model2.2,xt))
yt<-round(ytn*(max-min)+min)
yt
mapet<-mean(abs((yta-yt)/yta*100))
mapet

ypn<-(predictr(model2.2,xp))
yp<-round(ypn*(max-min)+min)
yp
mapep<-mean(abs((ypa-yp)/ypa*100))
mapep


model2.3<-trainr(yf,xf,learningrate = 0.05,hidden_dim = 10,numepochs = 250,batch_size = 10,network_type = "rnn")
par(mfrow=c(1,1))
plot(colMeans(model2.3$error),type = 'l',xlab = 'Epoch',ylab = 'Errors')

ytn<-(predictr(model2.3,xt))
yt<-round(ytn*(max-min)+min)
yt
mapet<-mean(abs((yta-yt)/yta*100))
mapet

ypn<-(predictr(model2.3,xp))
yp<-round(ypn*(max-min)+min)
yp
mapep<-mean(abs((ypa-yp)/ypa*100))
mapep


model2.4<-trainr(yf,xf,learningrate = 0.1,hidden_dim = 3,numepochs = 200,batch_size = 10,network_type = "rnn")
par(mfrow=c(1,1))
plot(colMeans(model2.4$error),type = 'l',xlab = 'Epoch',ylab = 'Errors')

ytn<-(predictr(model2.4,xt))
yt<-round(ytn*(max-min)+min)
yt
mapet<-mean(abs((yta-yt)/yta*100))
mapet

ypn<-(predictr(model2.4,xp))
yp<-round(ypn*(max-min)+min)
yp
mapep<-mean(abs((ypa-yp)/ypa*100))
mapep


model2.5<-trainr(yf,xf,learningrate = 0.1,hidden_dim = 5,numepochs = 150,batch_size = 10,network_type = "rnn")
par(mfrow=c(1,1))
plot(colMeans(model2.5$error),type = 'l',xlab = 'Epoch',ylab = 'Errors')

ytn<-(predictr(model2.5,xt))
yt<-round(ytn*(max-min)+min)
yt
mapet<-mean(abs((yta-yt)/yta*100))
mapet

ypn<-(predictr(model2.5,xp))
yp<-round(ypn*(max-min)+min)
yp
mapep<-mean(abs((ypa-yp)/ypa*100))
mapep


model2.6<-trainr(yf,xf,learningrate = 0.1,hidden_dim = 10,numepochs = 100,batch_size = 10,network_type = "rnn")
par(mfrow=c(1,1))
plot(colMeans(model2.6$error),type = 'l',xlab = 'Epoch',ylab = 'Errors')

ytn<-(predictr(model2.6,xt))
yt<-round(ytn*(max-min)+min)
yt
mapet<-mean(abs((yta-yt)/yta*100))
mapet

ypn<-(predictr(model2.6,xp))
yp<-round(ypn*(max-min)+min)
yp
mapep<-mean(abs((ypa-yp)/ypa*100))
mapep


model2.7<-trainr(yf,xf,learningrate = 0.2,hidden_dim = 3,numepochs = 100,batch_size = 10,network_type = "rnn")
par(mfrow=c(1,1))
plot(colMeans(model2.7$error),type = 'l',xlab = 'Epoch',ylab = 'Errors')

ytn<-(predictr(model2.7,xt))
yt<-round(ytn*(max-min)+min)
yt
mapet<-mean(abs((yta-yt)/yta*100))
mapet

ypn<-(predictr(model2.7,xp))
yp<-round(ypn*(max-min)+min)
yp
mapep<-mean(abs((ypa-yp)/ypa*100))
mapep


model2.8<-trainr(yf,xf,learningrate = 0.2,hidden_dim = 5,numepochs = 80,batch_size = 10,network_type = "rnn")
par(mfrow=c(1,1))
plot(colMeans(model2.8$error),type = 'l',xlab = 'Epoch',ylab = 'Errors')

ytn<-(predictr(model2.8,xt))
yt<-round(ytn*(max-min)+min)
yt
mapet<-mean(abs((yta-yt)/yta*100))
mapet

ypn<-(predictr(model2.8,xp))
yp<-round(ypn*(max-min)+min)
yp
mapep<-mean(abs((ypa-yp)/ypa*100))
mapep


model2.9<-trainr(yf,xf,learningrate = 0.2,hidden_dim = 10,numepochs = 60,batch_size = 10,network_type = "rnn")
par(mfrow=c(1,1))
plot(colMeans(model2.9$error),type = 'l',xlab = 'Epoch',ylab = 'Errors')

ytn<-(predictr(model2.9,xt))
yt<-round(ytn*(max-min)+min)
yt
mapet<-mean(abs((yta-yt)/yta*100))
mapet

ypn<-(predictr(model2.9,xp))
yp<-round(ypn*(max-min)+min)
yp
mapep<-mean(abs((ypa-yp)/ypa*100))
mapep


#3
x1<-rnn3$x1
x2<-rnn3$x2
x3<-rnn3$x3
y<-rnn3$y
max<-max(x1,x2,x3,y)
min<-min(x1,x2,x3,y)
x1n<-((x1-min)/(max-min))
x2n<-((x2-min)/(max-min))
x3n<-((x3-min)/(max-min))
yn<-((y-min)/(max-min))
xf1n<-x1n[1:45]
xf2n<-x2n[1:45]
xf3n<-x3n[1:45]
yfn<-yn[46:57]
xt1n<-x1n[46:57]
xt2n<-x2n[46:57]
xt3n<-x3n[46:57]
yta<-y[46:57]
xp1n<-x1n[58:69]
xp2n<-x2n[58:69]
xp3n<-x3n[58:69]
ypa<-y[58:69]


xf<-array(c(xf1n,xf2n,xf3n),dim = c(45,1,3))
yf<-array(yfn,dim = c(45,1,3))
xt<-array(c(xt1n,xt2n,xt3n),dim = c(12,1,3))
xp<-array(c(xp1n,xp2n,xp3n),dim = c(12,1,3))


model3.1<-trainr(yf,xf,learningrate =0.001,hidden_dim = 30,numepochs = 2000,batch_size = 10,network_type = "rnn")
# par(mfrow=c(1,1))
# plot(colMeans(model3.1$error),type = 'l',xlab = 'Epoch',ylab = 'Errors')

ytn<-(predictr(model3.1,xt))
yt<-round(ytn*(max-min)+min)
yt
mapet<-mean(abs((yta-yt)/yta*100))
mapet

ypn<-(predictr(model3.1,xp))
yp<-round(ypn*(max-min)+min)
yuce<-yp
mapep<-mean(abs((ypa-yp)/ypa*100))
mapep
write.csv(yuce,file = "D:\\R\\DATA")

model3.2<-trainr(yf,xf,learningrate = 0.05,hidden_dim = 5,numepochs = 400,batch_size = 10,network_type = "rnn")
par(mfrow=c(1,1))
plot(colMeans(model3.2$error),type = 'l',xlab = 'Epoch',ylab = 'Errors')

ytn<-(predictr(model3.2,xt))
yt<-round(ytn*(max-min)+min)
yt
mapet<-mean(abs((yta-yt)/yta*100))
mapet

ypn<-(predictr(model3.2,xp))
yp<-round(ypn*(max-min)+min)
yp
mapep<-mean(abs((ypa-yp)/ypa*100))
mapep


model3.3<-trainr(yf,xf,learningrate = 0.05,hidden_dim = 10,numepochs = 300,batch_size = 10,network_type = "rnn")
par(mfrow=c(1,1))
plot(colMeans(model3.3$error),type = 'l',xlab = 'Epoch',ylab = 'Errors')

ytn<-(predictr(model3.3,xt))
yt<-round(ytn*(max-min)+min)
yt
mapet<-mean(abs((yta-yt)/yta*100))
mapet

ypn<-(predictr(model3.3,xp))
yp<-round(ypn*(max-min)+min)
yp
mapep<-mean(abs((ypa-yp)/ypa*100))
mapep


model3.4<-trainr(yf,xf,learningrate = 0.1,hidden_dim = 3,numepochs = 250,batch_size = 10,network_type = "rnn")
par(mfrow=c(1,1))
plot(colMeans(model3.4$error),type = 'l',xlab = 'Epoch',ylab = 'Errors')

ytn<-(predictr(model3.4,xt))
yt<-round(ytn*(max-min)+min)
yt
mapet<-mean(abs((yta-yt)/yta*100))
mapet

ypn<-(predictr(model3.4,xp))
yp<-round(ypn*(max-min)+min)
yp
mapep<-mean(abs((ypa-yp)/ypa*100))
mapep


model3.5<-trainr(yf,xf,learningrate = 0.1,hidden_dim = 5,numepochs = 200,batch_size = 10,network_type = "rnn")
par(mfrow=c(1,1))
plot(colMeans(model3.5$error),type = 'l',xlab = 'Epoch',ylab = 'Errors')

ytn<-(predictr(model3.5,xt))
yt<-round(ytn*(max-min)+min)
yt
mapet<-mean(abs((yta-yt)/yta*100))
mapet

ypn<-(predictr(model3.5,xp))
yp<-round(ypn*(max-min)+min)
yp
mapep<-mean(abs((ypa-yp)/ypa*100))
mapep


model3.6<-trainr(yf,xf,learningrate = 0.1,hidden_dim = 10,numepochs = 150,batch_size = 10,network_type = "rnn")
par(mfrow=c(1,1))
plot(colMeans(model3.6$error),type = 'l',xlab = 'Epoch',ylab = 'Errors')

ytn<-(predictr(model3.6,xt))
yt<-round(ytn*(max-min)+min)
yt
mapet<-mean(abs((yta-yt)/yta*100))
mapet

ypn<-(predictr(model3.6,xp))
yp<-round(ypn*(max-min)+min)
yp
mapep<-mean(abs((ypa-yp)/ypa*100))
mapep


model3.7<-trainr(yf,xf,learningrate = 0.2,hidden_dim = 3,numepochs = 150,batch_size = 10,network_type = "rnn")
par(mfrow=c(1,1))
plot(colMeans(model3.7$error),type = 'l',xlab = 'Epoch',ylab = 'Errors')

ytn<-(predictr(model3.7,xt))
yt<-round(ytn*(max-min)+min)
yt
mapet<-mean(abs((yta-yt)/yta*100))
mapet

ypn<-(predictr(model3.7,xp))
yp<-round(ypn*(max-min)+min)
yp
mapep<-mean(abs((ypa-yp)/ypa*100))
mapep


model3.8<-trainr(yf,xf,learningrate = 0.2,hidden_dim = 5,numepochs = 100,batch_size = 10,network_type = "rnn")
par(mfrow=c(1,1))
plot(colMeans(model3.8$error),type = 'l',xlab = 'Epoch',ylab = 'Errors')

ytn<-(predictr(model3.8,xt))
yt<-round(ytn*(max-min)+min)
yt
mapet<-mean(abs((yta-yt)/yta*100))
mapet

ypn<-(predictr(model3.8,xp))
yp<-round(ypn*(max-min)+min)
yp
mapep<-mean(abs((ypa-yp)/ypa*100))
mapep


model3.9<-trainr(yf,xf,learningrate = 0.2,hidden_dim = 10,numepochs = 80,batch_size = 10,network_type = "rnn")
par(mfrow=c(1,1))
plot(colMeans(model3.9$error),type = 'l',xlab = 'Epoch',ylab = 'Errors')

ytn<-(predictr(model3.9,xt))
yt<-round(ytn*(max-min)+min)
yt
mapet<-mean(abs((yta-yt)/yta*100))
mapet

ypn<-(predictr(model3.9,xp))
yp<-round(ypn*(max-min)+min)
yp
mapep<-mean(abs((ypa-yp)/ypa*100))
mapep


#4
x1<-rnn4$x1
x2<-rnn4$x2
x3<-rnn4$x3
x4<-rnn4$x4
x5<-rnn4$x5
x6<-rnn4$x6
y<-rnn4$y
max<-max(x1,x2,x3,x4,x5,x6,y)
min<-min(x1,x2,x3,x4,x5,x6,y)
x1n<-((x1-min)/(max-min))
x2n<-((x2-min)/(max-min))
x3n<-((x3-min)/(max-min))
x4n<-((x4-min)/(max-min))
x5n<-((x5-min)/(max-min))
x6n<-((x6-min)/(max-min))
yn<-((y-min)/(max-min))
xf1n<-x1n[1:42]
xf2n<-x2n[1:42]
xf3n<-x3n[1:42]
xf4n<-x4n[1:42]
xf5n<-x5n[1:42]
xf6n<-x6n[1:42]
yfn<-yn[1:42]
xt1n<-x1n[43:54]
xt2n<-x2n[43:54]
xt3n<-x3n[43:54]
xt4n<-x4n[43:54]
xt5n<-x5n[43:54]
xt6n<-x6n[43:54]
yta<-y[43:54]
xp1n<-x1n[55:66]
xp2n<-x2n[55:66]
xp3n<-x3n[55:66]
xp4n<-x4n[55:66]
xp5n<-x5n[55:66]
xp6n<-x6n[55:66]
ypa<-y[55:66]


xf<-array(c(xf1n,xf2n,xf3n,xf4n,xf5n,xf6n),dim = c(42,1,6))
yf<-array(yfn,dim = c(42,1,6))
xt<-array(c(xt1n,xt2n,xt3n,xt4n,xt5n,xt6n),dim = c(12,1,6))
xp<-array(c(xp1n,xp2n,xp3n,xp4n,xp5n,xp6n),dim = c(12,1,6))


model4.1<-trainr(yf,xf,learningrate = 0.05,hidden_dim = 3,numepochs = 600,batch_size = 10,network_type = "rnn")
# par(mfrow=c(1,1))
# plot(colMeans(model4.1$error),type = 'l',xlab = 'Epoch',ylab = 'Errors')

ytn<-(predictr(model4.1,xt))
yt<-round(ytn*(max-min)+min)
yt
mapet<-mean(abs((yta-yt)/yta*100))
mapet

ypn<-(predictr(model4.1,xp))
yp<-round(ypn*(max-min)+min)
yp
mapep<-mean(abs((ypa-yp)/ypa*100))
mapep


model4.2<-trainr(yf,xf,learningrate = 0.05,hidden_dim = 5,numepochs = 500,batch_size = 10,network_type = "rnn")
par(mfrow=c(1,1))
plot(colMeans(model4.2$error),type = 'l',xlab = 'Epoch',ylab = 'Errors')

ytn<-(predictr(model4.2,xt))
yt<-round(ytn*(max-min)+min)
yt
mapet<-mean(abs((yta-yt)/yta*100))
mapet

ypn<-(predictr(model4.2,xp))
yp<-round(ypn*(max-min)+min)
yp
mapep<-mean(abs((ypa-yp)/ypa*100))
mapep


model4.3<-trainr(yf,xf,learningrate = 0.05,hidden_dim = 10,numepochs = 400,batch_size = 10,network_type = "rnn")
par(mfrow=c(1,1))
plot(colMeans(model4.3$error),type = 'l',xlab = 'Epoch',ylab = 'Errors')

ytn<-(predictr(model4.3,xt))
yt<-round(ytn*(max-min)+min)
yt
mapet<-mean(abs((yta-yt)/yta*100))
mapet

ypn<-(predictr(model4.3,xp))
yp<-round(ypn*(max-min)+min)
yp
mapep<-mean(abs((ypa-yp)/ypa*100))
mapep


model4.4<-trainr(yf,xf,learningrate = 0.1,hidden_dim = 3,numepochs = 250,batch_size = 10,network_type = "rnn")
par(mfrow=c(1,1))
plot(colMeans(model4.4$error),type = 'l',xlab = 'Epoch',ylab = 'Errors')

ytn<-(predictr(model4.4,xt))
yt<-round(ytn*(max-min)+min)
yt
mapet<-mean(abs((yta-yt)/yta*100))
mapet

ypn<-(predictr(model4.4,xp))
yp<-round(ypn*(max-min)+min)
yp
mapep<-mean(abs((ypa-yp)/ypa*100))
mapep


model4.5<-trainr(yf,xf,learningrate = 0.1,hidden_dim = 5,numepochs = 200,batch_size = 10,network_type = "rnn")
par(mfrow=c(1,1))
plot(colMeans(model4.5$error),type = 'l',xlab = 'Epoch',ylab = 'Errors')

ytn<-(predictr(model4.5,xt))
yt<-round(ytn*(max-min)+min)
yt
mapet<-mean(abs((yta-yt)/yta*100))
mapet

ypn<-(predictr(model4.5,xp))
yp<-round(ypn*(max-min)+min)
yp
mapep<-mean(abs((ypa-yp)/ypa*100))
mapep


model4.6<-trainr(yf,xf,learningrate = 0.1,hidden_dim = 10,numepochs = 150,batch_size = 10,network_type = "rnn")
par(mfrow=c(1,1))
plot(colMeans(model4.6$error),type = 'l',xlab = 'Epoch',ylab = 'Errors')

ytn<-(predictr(model4.6,xt))
yt<-round(ytn*(max-min)+min)
yt
mapet<-mean(abs((yta-yt)/yta*100))
mapet

ypn<-(predictr(model4.6,xp))
yp<-round(ypn*(max-min)+min)
yp
mapep<-mean(abs((ypa-yp)/ypa*100))
mapep


model4.7<-trainr(yf,xf,learningrate = 0.2,hidden_dim = 3,numepochs = 150,batch_size = 10,network_type = "rnn")
par(mfrow=c(1,1))
plot(colMeans(model4.7$error),type = 'l',xlab = 'Epoch',ylab = 'Errors')

ytn<-(predictr(model4.7,xt))
yt<-round(ytn*(max-min)+min)
yt
mapet<-mean(abs((yta-yt)/yta*100))
mapet

ypn<-(predictr(model4.7,xp))
yp<-round(ypn*(max-min)+min)
yp
mapep<-mean(abs((ypa-yp)/ypa*100))
mapep


model4.8<-trainr(yf,xf,learningrate = 0.2,hidden_dim = 5,numepochs = 100,batch_size = 10,network_type = "rnn")
par(mfrow=c(1,1))
plot(colMeans(model4.8$error),type = 'l',xlab = 'Epoch',ylab = 'Errors')

ytn<-(predictr(model4.8,xt))
yt<-round(ytn*(max-min)+min)
yt
mapet<-mean(abs((yta-yt)/yta*100))
mapet

ypn<-(predictr(model4.8,xp))
yp<-round(ypn*(max-min)+min)
yp
mapep<-mean(abs((ypa-yp)/ypa*100))
mapep


model4.9<-trainr(yf,xf,learningrate = 0.2,hidden_dim = 10,numepochs = 80,batch_size = 10,network_type = "rnn")
par(mfrow=c(1,1))
plot(colMeans(model4.9$error),type = 'l',xlab = 'Epoch',ylab = 'Errors')

ytn<-(predictr(model4.9,xt))
yt<-round(ytn*(max-min)+min)
yt
mapet<-mean(abs((yta-yt)/yta*100))
mapet

ypn<-(predictr(model4.9,xp))
yp<-round(ypn*(max-min)+min)
yp
mapep<-mean(abs((ypa-yp)/ypa*100))
mapep


#5
x1<-rnn5$x1
x2<-rnn5$x2
x3<-rnn5$x3
x4<-rnn5$x4
x5<-rnn5$x5
x6<-rnn5$x6
x7<-rnn5$x7
x8<-rnn5$x8
x9<-rnn5$x9
x10<-rnn5$x10
x11<-rnn5$x11
x12<-rnn5$x12
y<-rnn5$y
max<-max(x1,x2,x3,x4,x5,x6,x7,x8,x9,x10,x11,x12,y)
min<-min(x1,x2,x3,x4,x5,x6,x7,x8,x9,x10,x11,x12,y)
x1n<-((x1-min)/(max-min))
x2n<-((x2-min)/(max-min))
x3n<-((x3-min)/(max-min))
x4n<-((x4-min)/(max-min))
x5n<-((x5-min)/(max-min))
x6n<-((x6-min)/(max-min))
x7n<-((x7-min)/(max-min))
x8n<-((x8-min)/(max-min))
x9n<-((x9-min)/(max-min))
x10n<-((x10-min)/(max-min))
x11n<-((x11-min)/(max-min))
x12n<-((x12-min)/(max-min))
yn<-((y-min)/(max-min))
xf1n<-x1n[1:36]
xf2n<-x2n[1:36]
xf3n<-x3n[1:36]
xf4n<-x4n[1:36]
xf5n<-x5n[1:36]
xf6n<-x6n[1:36]
xf7n<-x7n[1:36]
xf8n<-x8n[1:36]
xf9n<-x9n[1:36]
xf10n<-x10n[1:36]
xf11n<-x11n[1:36]
xf12n<-x12n[1:36]
yfn<-yn[1:36]
xt1n<-x1n[37:48]
xt2n<-x2n[37:48]
xt3n<-x3n[37:48]
xt4n<-x4n[37:48]
xt5n<-x5n[37:48]
xt6n<-x6n[37:48]
xt7n<-x7n[37:48]
xt8n<-x8n[37:48]
xt9n<-x9n[37:48]
xt10n<-x10n[37:48]
xt11n<-x11n[37:48]
xt12n<-x12n[37:48]
yta<-y[37:48]
xp1n<-x1n[49:60]
xp2n<-x2n[49:60]
xp3n<-x3n[49:60]
xp4n<-x4n[49:60]
xp5n<-x5n[49:60]
xp6n<-x6n[49:60]
xp7n<-x7n[49:60]
xp8n<-x8n[49:60]
xp9n<-x9n[49:60]
xp10n<-x10n[49:60]
xp11n<-x11n[49:60]
xp12n<-x12n[49:60]
ypa<-y[49:60]


xf<-array(c(xf1n,xf2n,xf3n,xf4n,xf5n,xf6n,xf7n,xf8n,xf9n,xf10n,xf11n,xf12n),dim = c(36,1,12))
yf<-array(yfn,dim = c(36,1,12))
xt<-array(c(xt1n,xt2n,xt3n,xt4n,xt5n,xt6n,xt7n,xt8n,xt9n,xt10n,xt11n,xt12n),dim = c(12,1,12))
xp<-array(c(xp1n,xp2n,xp3n,xp4n,xp5n,xp6n,xp7n,xp8n,xp9n,xp10n,xp11n,xp12n),dim = c(12,1,12))


model5.1<-trainr(yf,xf,learningrate = 0.05,hidden_dim = 3,numepochs = 800,batch_size = 10,network_type = "rnn")
par(mfrow=c(1,1))
plot(colMeans(model5.1$error),type = 'l',xlab = 'Epoch',ylab = 'Errors')

ytn<-(predictr(model5.1,xt))
yt<-round(ytn*(max-min)+min)
yt
mapet<-mean(abs((yta-yt)/yta*100))
mapet

ypn<-(predictr(model5.1,xp))
yp<-round(ypn*(max-min)+min)
yp
mapep<-mean(abs((ypa-yp)/ypa*100))
mapep


model5.2<-trainr(yf,xf,learningrate = 0.05,hidden_dim = 5,numepochs = 600,batch_size = 10,network_type = "rnn")
par(mfrow=c(1,1))
plot(colMeans(model5.2$error),type = 'l',xlab = 'Epoch',ylab = 'Errors')

ytn<-(predictr(model5.2,xt))
yt<-round(ytn*(max-min)+min)
yt
mapet<-mean(abs((yta-yt)/yta*100))
mapet

ypn<-(predictr(model5.2,xp))
yp<-round(ypn*(max-min)+min)
yp
mapep<-mean(abs((ypa-yp)/ypa*100))
mapep


model5.3<-trainr(yf,xf,learningrate = 0.05,hidden_dim = 10,numepochs = 400,batch_size = 10,network_type = "rnn")
par(mfrow=c(1,1))
plot(colMeans(model5.3$error),type = 'l',xlab = 'Epoch',ylab = 'Errors')

ytn<-(predictr(model5.3,xt))
yt<-round(ytn*(max-min)+min)
yt
mapet<-mean(abs((yta-yt)/yta*100))
mapet

ypn<-(predictr(model5.3,xp))
yp<-round(ypn*(max-min)+min)
yp
mapep<-mean(abs((ypa-yp)/ypa*100))
mapep


model5.4<-trainr(yf,xf,learningrate = 0.1,hidden_dim = 3,numepochs = 400,batch_size = 10,network_type = "rnn")
par(mfrow=c(1,1))
plot(colMeans(model5.4$error),type = 'l',xlab = 'Epoch',ylab = 'Errors')

ytn<-(predictr(model5.4,xt))
yt<-round(ytn*(max-min)+min)
yt
mapet<-mean(abs((yta-yt)/yta*100))
mapet

ypn<-(predictr(model5.4,xp))
yp<-round(ypn*(max-min)+min)
yp
mapep<-mean(abs((ypa-yp)/ypa*100))
mapep


model5.5<-trainr(yf,xf,learningrate = 0.1,hidden_dim = 5,numepochs = 300,batch_size = 10,network_type = "rnn")
par(mfrow=c(1,1))
plot(colMeans(model5.5$error),type = 'l',xlab = 'Epoch',ylab = 'Errors')

ytn<-(predictr(model5.5,xt))
yt<-round(ytn*(max-min)+min)
yt
mapet<-mean(abs((yta-yt)/yta*100))
mapet

ypn<-(predictr(model5.5,xp))
yp<-round(ypn*(max-min)+min)
yp
mapep<-mean(abs((ypa-yp)/ypa*100))
mapep


model5.6<-trainr(yf,xf,learningrate = 0.1,hidden_dim = 10,numepochs = 200,batch_size = 10,network_type = "rnn")
par(mfrow=c(1,1))
plot(colMeans(model5.6$error),type = 'l',xlab = 'Epoch',ylab = 'Errors')

ytn<-(predictr(model5.6,xt))
yt<-round(ytn*(max-min)+min)
yt
mapet<-mean(abs((yta-yt)/yta*100))
mapet

ypn<-(predictr(model5.6,xp))
yp<-round(ypn*(max-min)+min)
yp
mapep<-mean(abs((ypa-yp)/ypa*100))
mapep


model5.7<-trainr(yf,xf,learningrate = 0.2,hidden_dim = 3,numepochs = 150,batch_size = 10,network_type = "rnn")
par(mfrow=c(1,1))
plot(colMeans(model5.7$error),type = 'l',xlab = 'Epoch',ylab = 'Errors')

ytn<-(predictr(model5.7,xt))
yt<-round(ytn*(max-min)+min)
yt
mapet<-mean(abs((yta-yt)/yta*100))
mapet

ypn<-(predictr(model5.7,xp))
yp<-round(ypn*(max-min)+min)
yp
mapep<-mean(abs((ypa-yp)/ypa*100))
mapep


model5.8<-trainr(yf,xf,learningrate = 0.2,hidden_dim = 5,numepochs = 100,batch_size = 10,network_type = "rnn")
par(mfrow=c(1,1))
plot(colMeans(model5.8$error),type = 'l',xlab = 'Epoch',ylab = 'Errors')

ytn<-(predictr(model5.8,xt))
yt<-round(ytn*(max-min)+min)
yt
mapet<-mean(abs((yta-yt)/yta*100))
mapet

ypn<-(predictr(model5.8,xp))
yp<-round(ypn*(max-min)+min)
yp
mapep<-mean(abs((ypa-yp)/ypa*100))
mapep


model5.9<-trainr(yf,xf,learningrate = 0.2,hidden_dim = 10,numepochs = 80,batch_size = 10,network_type = "rnn")
par(mfrow=c(1,1))
plot(colMeans(model5.9$error),type = 'l',xlab = 'Epoch',ylab = 'Errors')

ytn<-(predictr(model5.9,xt))
yt<-round(ytn*(max-min)+min)
yt
mapet<-mean(abs((yta-yt)/yta*100))
mapet

ypn<-(predictr(model5.9,xp))
yp<-round(ypn*(max-min)+min)
yp
mapep<-mean(abs((ypa-yp)/ypa*100))
mapep


#6-5#CO
x1<-rnn6.7$x1
x2<-rnn6.7$x2
x3<-rnn6.7$x3
x4<-rnn6.7$x4
y<-rnn6.7$y
max<-max(x1,x2,x3,x4,y)
min<-min(x1,x2,x3,x4,y)
x1n<-((x1-min)/(max-min))
x2n<-((x2-min)/(max-min))
x3n<-((x3-min)/(max-min))
x4n<-((x4-min)/(max-min))

yn<-((y-min)/(max-min))
xf1n<-x1n[1:45]
xf2n<-x2n[1:45]
xf3n<-x3n[1:45]
xf4n<-x4n[1:45]

yfn<-yn[1:45]
xt1n<-x1n[46:57]
xt2n<-x2n[46:57]
xt3n<-x3n[46:57]
xt4n<-x4n[46:57]

yta<-y[46:57]
xp1n<-x1n[58:69]
xp2n<-x2n[58:69]
xp3n<-x3n[58:69]
xp4n<-x4n[58:69]
ypa<-y[58:69]


xf<-array(c(xf1n,xf2n,xf3n,xf4n),dim = c(45,1,4))
yf<-array(yfn,dim = c(45,1,4))
xt<-array(c(xt1n,xt2n,xt3n,xt4n),dim = c(12,1,4))
xp<-array(c(xp1n,xp2n,xp3n,xp4n),dim = c(12,1,4))


model6.1<-trainr(yf,xf,learningrate = 0.05,hidden_dim = 3,numepochs = 1000,batch_size = 10,network_type = "rnn")
par(mfrow=c(1,1))
plot(colMeans(model6.1$error),type = 'l',xlab = 'Epoch',ylab = 'Errors')


ytn<-(predictr(model6.1,xt))
yt<-round(ytn*(max-min)+min)
yt
mapet<-mean(abs((yta-yt)/yta*100))
mapet

ypn<-(predictr(model6.1,xp))
yp<-round(ypn*(max-min)+min)
yp
mapep<-mean(abs((ypa-yp)/ypa*100))
mapep


model6.2<-trainr(yf,xf,learningrate = 0.05,hidden_dim = 5,numepochs = 800,batch_size = 10,network_type = "rnn")
par(mfrow=c(1,1))
plot(colMeans(model6.2$error),type = 'l',xlab = 'Epoch',ylab = 'Errors')

ytn<-(predictr(model6.2,xt))
yt<-round(ytn*(max-min)+min)
yt
mapet<-mean(abs((yta-yt)/yta*100))
mapet

ypn<-(predictr(model6.2,xp))
yp<-round(ypn*(max-min)+min)
yp
mapep<-mean(abs((ypa-yp)/ypa*100))
mapep


model6.3<-trainr(yf,xf,learningrate = 0.05,hidden_dim = 10,numepochs = 600,batch_size = 10,network_type = "rnn")
par(mfrow=c(1,1))
plot(colMeans(model6.3$error),type = 'l',xlab = 'Epoch',ylab = 'Errors')

ytn<-(predictr(model6.3,xt))
yt<-round(ytn*(max-min)+min)
yt
mapet<-mean(abs((yta-yt)/yta*100))
mapet

ypn<-(predictr(model6.3,xp))
yp<-round(ypn*(max-min)+min)
yp
mapep<-mean(abs((ypa-yp)/ypa*100))
mapep


model6.4<-trainr(yf,xf,learningrate = 0.1,hidden_dim = 3,numepochs = 500,batch_size = 10,network_type = "rnn")
par(mfrow=c(1,1))
plot(colMeans(model6.4$error),type = 'l',xlab = 'Epoch',ylab = 'Errors')

ytn<-(predictr(model6.4,xt))
yt<-round(ytn*(max-min)+min)
yt
mapet<-mean(abs((yta-yt)/yta*100))
mapet

ypn<-(predictr(model6.4,xp))
yp<-round(ypn*(max-min)+min)
yp
mapep<-mean(abs((ypa-yp)/ypa*100))
mapep


model6.5<-trainr(yf,xf,learningrate = 0.1,hidden_dim = 5,numepochs = 400,batch_size = 10,network_type = "rnn")
par(mfrow=c(1,1))
plot(colMeans(model6.5$error),type = 'l',xlab = 'Epoch',ylab = 'Errors')

ytn<-(predictr(model6.5,xt))
yt<-round(ytn*(max-min)+min)
yt
mapet<-mean(abs((yta-yt)/yta*100))
mapet

ypn<-(predictr(model6.5,xp))
yp<-round(ypn*(max-min)+min)
yp
mapep<-mean(abs((ypa-yp)/ypa*100))
mapep


model6.6<-trainr(yf,xf,learningrate = 0.1,hidden_dim = 10,numepochs = 250,batch_size = 10,network_type = "rnn")
par(mfrow=c(1,1))
plot(colMeans(model6.6$error),type = 'l',xlab = 'Epoch',ylab = 'Errors')

ytn<-(predictr(model6.6,xt))
yt<-round(ytn*(max-min)+min)
yt
mapet<-mean(abs((yta-yt)/yta*100))
mapet

ypn<-(predictr(model6.6,xp))
yp<-round(ypn*(max-min)+min)
yp
mapep<-mean(abs((ypa-yp)/ypa*100))
mapep


model6.7<-trainr(yf,xf,learningrate = 0.2,hidden_dim = 3,numepochs = 250,batch_size = 10,network_type = "rnn")
par(mfrow=c(1,1))
plot(colMeans(model6.7$error),type = 'l',xlab = 'Epoch',ylab = 'Errors')

ytn<-(predictr(model6.7,xt))
yt<-round(ytn*(max-min)+min)
yt
mapet<-mean(abs((yta-yt)/yta*100))
mapet

ypn<-(predictr(model6.7,xp))
yp<-round(ypn*(max-min)+min)
yp
mapep<-mean(abs((ypa-yp)/ypa*100))
mapep


model6.8<-trainr(yf,xf,learningrate = 0.2,hidden_dim = 5,numepochs = 200,batch_size = 10,network_type = "rnn")
par(mfrow=c(1,1))
plot(colMeans(model6.8$error),type = 'l',xlab = 'Epoch',ylab = 'Errors')

ytn<-(predictr(model6.8,xt))
yt<-round(ytn*(max-min)+min)
yt
mapet<-mean(abs((yta-yt)/yta*100))
mapet

ypn<-(predictr(model6.8,xp))
yp<-round(ypn*(max-min)+min)
yp
mapep<-mean(abs((ypa-yp)/ypa*100))
mapep


model6.9<-trainr(yf,xf,learningrate = 0.2,hidden_dim = 10,numepochs = 150,batch_size = 10,network_type = "rnn")
par(mfrow=c(1,1))
plot(colMeans(model6.9$error),type = 'l',xlab = 'Epoch',ylab = 'Errors')

ytn<-(predictr(model6.9,xt))
yt<-round(ytn*(max-min)+min)
yt
mapet<-mean(abs((yta-yt)/yta*100))
mapet

ypn<-(predictr(model6.9,xp))
yp<-round(ypn*(max-min)+min)
yp
mapep<-mean(abs((ypa-yp)/ypa*100))
mapep
####6-8###
x1<-rnn6.8$x1
x2<-rnn6.8$x2
x3<-rnn6.8$x3
x4<-rnn6.8$x4
y<-rnn6.8$y
max<-max(x1,x2,x3,x4,y)
min<-min(x1,x2,x3,x4,y)
x1n<-((x1-min)/(max-min))
x2n<-((x2-min)/(max-min))
x3n<-((x3-min)/(max-min))
x4n<-((x4-min)/(max-min))

yn<-((y-min)/(max-min))
xf1n<-x1n[1:45]
xf2n<-x2n[1:45]
xf3n<-x3n[1:45]
xf4n<-x4n[1:45]

yfn<-yn[1:45]
xt1n<-x1n[46:57]
xt2n<-x2n[46:57]
xt3n<-x3n[46:57]
xt4n<-x4n[46:57]

yta<-y[46:57]
xp1n<-x1n[58:69]
xp2n<-x2n[58:69]
xp3n<-x3n[58:69]
xp4n<-x4n[58:69]
ypa<-y[58:69]


xf<-array(c(xf1n,xf2n,xf3n,xf4n),dim = c(45,1,4))
yf<-array(yfn,dim = c(45,1,4))
xt<-array(c(xt1n,xt2n,xt3n,xt4n),dim = c(12,1,4))
xp<-array(c(xp1n,xp2n,xp3n,xp4n),dim = c(12,1,4))
model6.1<-trainr(yf,xf,learningrate = 0.05,hidden_dim = 3,numepochs = 1000,batch_size = 10,network_type = "rnn")
par(mfrow=c(1,1))
plot(colMeans(model6.1$error),type = 'l',xlab = 'Epoch',ylab = 'Errors')
ytn<-(predictr(model6.1,xt))
yt<-round(ytn*(max-min)+min)
yt
mapet<-mean(abs((yta-yt)/yta*100))
mapet

ypn<-(predictr(model6.1,xp))
yp<-round(ypn*(max-min)+min)
yp
mapep<-mean(abs((ypa-yp)/ypa*100))
mapep

model6.2<-trainr(yf,xf,learningrate = 0.05,hidden_dim = 5,numepochs = 800,batch_size = 10,network_type = "rnn")
par(mfrow=c(1,1))
plot(colMeans(model6.2$error),type = 'l',xlab = 'Epoch',ylab = 'Errors')

ytn<-(predictr(model6.2,xt))
yt<-round(ytn*(max-min)+min)
yt
mapet<-mean(abs((yta-yt)/yta*100))
mapet
   

ypn<-(predictr(model6.2,xp))
yp<-round(ypn*(max-min)+min)
yp
mapep<-mean(abs((ypa-yp)/ypa*100))
mapep


model6.3<-trainr(yf,xf,learningrate = 0.05,hidden_dim = 10,numepochs = 600,batch_size = 10,network_type = "rnn")
par(mfrow=c(1,1))
plot(colMeans(model6.3$error),type = 'l',xlab = 'Epoch',ylab = 'Errors')

ytn<-(predictr(model6.3,xt))
yt<-round(ytn*(max-min)+min)
yt
mapet<-mean(abs((yta-yt)/yta*100))
mapet

ypn<-(predictr(model6.3,xp))
yp<-round(ypn*(max-min)+min)
yp
mapep<-mean(abs((ypa-yp)/ypa*100))
mapep


model6.4<-trainr(yf,xf,learningrate = 0.1,hidden_dim = 3,numepochs = 500,batch_size = 10,network_type = "rnn")
par(mfrow=c(1,1))
plot(colMeans(model6.4$error),type = 'l',xlab = 'Epoch',ylab = 'Errors')

ytn<-(predictr(model6.4,xt))
yt<-round(ytn*(max-min)+min)
yt
mapet<-mean(abs((yta-yt)/yta*100))
mapet

ypn<-(predictr(model6.4,xp))
yp<-round(ypn*(max-min)+min)
yp
mapep<-mean(abs((ypa-yp)/ypa*100))
mapep


model6.5<-trainr(yf,xf,learningrate = 0.1,hidden_dim = 5,numepochs = 400,batch_size = 10,network_type = "rnn")
par(mfrow=c(1,1))
plot(colMeans(model6.5$error),type = 'l',xlab = 'Epoch',ylab = 'Errors')

ytn<-(predictr(model6.5,xt))
yt<-round(ytn*(max-min)+min)
yt
mapet<-mean(abs((yta-yt)/yta*100))
mapet

ypn<-(predictr(model6.5,xp))
yp<-round(ypn*(max-min)+min)
yp
mapep<-mean(abs((ypa-yp)/ypa*100))
mapep


model6.6<-trainr(yf,xf,learningrate = 0.1,hidden_dim = 10,numepochs = 250,batch_size = 10,network_type = "rnn")
par(mfrow=c(1,1))
plot(colMeans(model6.6$error),type = 'l',xlab = 'Epoch',ylab = 'Errors')

ytn<-(predictr(model6.6,xt))
yt<-round(ytn*(max-min)+min)
yt
mapet<-mean(abs((yta-yt)/yta*100))
mapet

ypn<-(predictr(model6.6,xp))
yp<-round(ypn*(max-min)+min)
yp
mapep<-mean(abs((ypa-yp)/ypa*100))
mapep


model6.7<-trainr(yf,xf,learningrate = 0.2,hidden_dim = 3,numepochs = 250,batch_size = 10,network_type = "rnn")
par(mfrow=c(1,1))
plot(colMeans(model6.7$error),type = 'l',xlab = 'Epoch',ylab = 'Errors')

ytn<-(predictr(model6.7,xt))
yt<-round(ytn*(max-min)+min)
yt
mapet<-mean(abs((yta-yt)/yta*100))
mapet

ypn<-(predictr(model6.7,xp))
yp<-round(ypn*(max-min)+min)
yp
mapep<-mean(abs((ypa-yp)/ypa*100))
mapep


model6.8<-trainr(yf,xf,learningrate = 0.2,hidden_dim = 5,numepochs = 200,batch_size = 10,network_type = "rnn")
par(mfrow=c(1,1))
plot(colMeans(model6.8$error),type = 'l',xlab = 'Epoch',ylab = 'Errors')

ytn<-(predictr(model6.8,xt))
yt<-round(ytn*(max-min)+min)
yt
mapet<-mean(abs((yta-yt)/yta*100))
mapet

ypn<-(predictr(model6.8,xp))
yp<-round(ypn*(max-min)+min)
yp
mapep<-mean(abs((ypa-yp)/ypa*100))
mapep


model6.9<-trainr(yf,xf,learningrate = 0.2,hidden_dim = 10,numepochs = 150,batch_size = 10,network_type = "rnn")
par(mfrow=c(1,1))
plot(colMeans(model6.9$error),type = 'l',xlab = 'Epoch',ylab = 'Errors')

ytn<-(predictr(model6.9,xt))
yt<-round(ytn*(max-min)+min)
yt
mapet<-mean(abs((yta-yt)/yta*100))
mapet

ypn<-(predictr(model6.9,xp))
yp<-round(ypn*(max-min)+min)
yp
mapep<-mean(abs((ypa-yp)/ypa*100))
mapep


##O3#7##7.6/7.7
x1<-rnn7.6$x1
x2<-rnn7.6$x2
x3<-rnn7.6$x3
x4<-rnn7.6$x4
y<-rnn7.6$y
max<-max(x1,x2,x3,x4,y)
min<-min(x1,x2,x3,x4,y)
x1n<-((x1-min)/(max-min))
x2n<-((x2-min)/(max-min))
x3n<-((x3-min)/(max-min))
x4n<-((x4-min)/(max-min))

yn<-((y-min)/(max-min))
xf1n<-x1n[1:45]
xf2n<-x2n[1:45]
xf3n<-x3n[1:45]
xf4n<-x4n[1:45]

yfn<-yn[1:45]
xt1n<-x1n[46:57]
xt2n<-x2n[46:57]
xt3n<-x3n[46:57]
xt4n<-x4n[46:57]

yta<-y[46:57]
xp1n<-x1n[58:69]
xp2n<-x2n[58:69]
xp3n<-x3n[58:69]
xp4n<-x4n[58:69]
ypa<-y[58:69]


xf<-array(c(xf1n,xf2n,xf3n,xf4n),dim = c(45,1,4))
yf<-array(yfn,dim = c(45,1,4))
xt<-array(c(xt1n,xt2n,xt3n,xt4n),dim = c(12,1,4))
xp<-array(c(xp1n,xp2n,xp3n,xp4n),dim = c(12,1,4))

model7.1<-trainr(yf,xf,learningrate = 0.05,hidden_dim = 3,numepochs = 1000,batch_size = 10,network_type = "rnn")
par(mfrow=c(1,1))
plot(colMeans(model7.1$error),type = 'l',xlab = 'Epoch',ylab = 'Errors')
ytn<-(predictr(model7.1,xt))
yt<-round(ytn*(max-min)+min)
yt
mapet<-mean(abs((yta-yt)/yta*100))
mapet

ypn<-(predictr(model7.1,xp))
yp<-round(ypn*(max-min)+min)
yp
mapep<-mean(abs((ypa-yp)/ypa*100))
mapep


model7.2<-trainr(yf,xf,learningrate = 0.05,hidden_dim = 5,numepochs = 700,batch_size = 10,network_type = "rnn")
par(mfrow=c(1,1))
plot(colMeans(model7.2$error),type = 'l',xlab = 'Epoch',ylab = 'Errors')

ytn<-(predictr(model7.2,xt))
yt<-round(ytn*(max-min)+min)
yt
mapet<-mean(abs((yta-yt)/yta*100))
mapet

ypn<-(predictr(model7.2,xp))
yp<-round(ypn*(max-min)+min)
yp
mapep<-mean(abs((ypa-yp)/ypa*100))
mapep


model7.3<-trainr(yf,xf,learningrate = 0.05,hidden_dim = 10,numepochs = 600,batch_size = 10,network_type = "rnn")
par(mfrow=c(1,1))
plot(colMeans(model7.3$error),type = 'l',xlab = 'Epoch',ylab = 'Errors')

ytn<-(predictr(model7.3,xt))
yt<-round(ytn*(max-min)+min)
yt
mapet<-mean(abs((yta-yt)/yta*100))
mapet

ypn<-(predictr(model7.3,xp))
yp<-round(ypn*(max-min)+min)
yp
mapep<-mean(abs((ypa-yp)/ypa*100))
mapep


model7.4<-trainr(yf,xf,learningrate = 0.1,hidden_dim = 3,numepochs = 500,batch_size = 10,network_type = "rnn")
par(mfrow=c(1,1))
plot(colMeans(model7.4$error),type = 'l',xlab = 'Epoch',ylab = 'Errors')

ytn<-(predictr(model7.4,xt))
yt<-round(ytn*(max-min)+min)
yt
mapet<-mean(abs((yta-yt)/yta*100))
mapet

ypn<-(predictr(model7.4,xp))
yp<-round(ypn*(max-min)+min)
yp
mapep<-mean(abs((ypa-yp)/ypa*100))
mapep


model7.5<-trainr(yf,xf,learningrate = 0.1,hidden_dim = 5,numepochs = 400,batch_size = 10,network_type = "rnn")
par(mfrow=c(1,1))
plot(colMeans(model7.5$error),type = 'l',xlab = 'Epoch',ylab = 'Errors')

ytn<-(predictr(model7.5,xt))
yt<-round(ytn*(max-min)+min)
yt
mapet<-mean(abs((yta-yt)/yta*100))
mapet

ypn<-(predictr(model7.5,xp))
yp<-round(ypn*(max-min)+min)
yp
mapep<-mean(abs((ypa-yp)/ypa*100))
mapep


model7.6<-trainr(yf,xf,learningrate = 0.1,hidden_dim = 10,numepochs = 250,batch_size = 10,network_type = "rnn")
par(mfrow=c(1,1))
plot(colMeans(model7.6$error),type = 'l',xlab = 'Epoch',ylab = 'Errors')

ytn<-(predictr(model7.6,xt))
yt<-round(ytn*(max-min)+min)
yt
mapet<-mean(abs((yta-yt)/yta*100))
mapet

ypn<-(predictr(model7.6,xp))
yp<-round(ypn*(max-min)+min)
yp
mapep<-mean(abs((ypa-yp)/ypa*100))
mapep


model7.7<-trainr(yf,xf,learningrate = 0.2,hidden_dim = 3,numepochs = 200,batch_size = 10,network_type = "rnn")
par(mfrow=c(1,1))
plot(colMeans(model7.7$error),type = 'l',xlab = 'Epoch',ylab = 'Errors')

ytn<-(predictr(model7.7,xt))
yt<-round(ytn*(max-min)+min)
yt
mapet<-mean(abs((yta-yt)/yta*100))
mapet

ypn<-(predictr(model7.7,xp))
yp<-round(ypn*(max-min)+min)
yp
mapep<-mean(abs((ypa-yp)/ypa*100))
mapep


model7.8<-trainr(yf,xf,learningrate = 0.2,hidden_dim = 5,numepochs = 150,batch_size = 10,network_type = "rnn")
par(mfrow=c(1,1))
plot(colMeans(model7.8$error),type = 'l',xlab = 'Epoch',ylab = 'Errors')

ytn<-(predictr(model7.8,xt))
yt<-round(ytn*(max-min)+min)
yt
mapet<-mean(abs((yta-yt)/yta*100))
mapet

ypn<-(predictr(model7.8,xp))
yp<-round(ypn*(max-min)+min)
yp
mapep<-mean(abs((ypa-yp)/ypa*100))
mapep


model7.9<-trainr(yf,xf,learningrate = 0.2,hidden_dim = 10,numepochs = 100,batch_size = 10,network_type = "rnn")
par(mfrow=c(1,1))
plot(colMeans(model7.9$error),type = 'l',xlab = 'Epoch',ylab = 'Errors')

ytn<-(predictr(model7.9,xt))
yt<-round(ytn*(max-min)+min)
yt
mapet<-mean(abs((yta-yt)/yta*100))
mapet

ypn<-(predictr(model7.9,xp))
yp<-round(ypn*(max-min)+min)
yp
mapep<-mean(abs((ypa-yp)/ypa*100))
mapep
###7.7##
x1<-rnn7.7$x1
x2<-rnn7.7$x2
x3<-rnn7.7$x3
x4<-rnn7.7$x4
y<-rnn7.7$y

max<-max(x1,x2,x3,x4,y)
min<-min(x1,x2,x3,x4,y)
x1n<-((x1-min)/(max-min))
x2n<-((x2-min)/(max-min))
x3n<-((x3-min)/(max-min))
x4n<-((x4-min)/(max-min))

yn<-((y-min)/(max-min))
xf1n<-x1n[1:45]
xf2n<-x2n[1:45]
xf3n<-x3n[1:45]
xf4n<-x4n[1:45]

yfn<-yn[1:45]
xt1n<-x1n[46:57]
xt2n<-x2n[46:57]
xt3n<-x3n[46:57]
xt4n<-x4n[46:57]

yta<-y[46:57]
xp1n<-x1n[58:69]
xp2n<-x2n[58:69]
xp3n<-x3n[58:69]
xp4n<-x4n[58:69]
ypa<-y[58:69]


xf<-array(c(xf1n,xf2n,xf3n,xf4n),dim = c(45,1,4))
yf<-array(yfn,dim = c(45,1,4))
xt<-array(c(xt1n,xt2n,xt3n,xt4n),dim = c(12,1,4))
xp<-array(c(xp1n,xp2n,xp3n,xp4n),dim = c(12,1,4))
model7.1<-trainr(yf,xf,learningrate = 0.05,hidden_dim = 3,numepochs = 800,batch_size = 10,network_type = "rnn")
par(mfrow=c(1,1))
plot(colMeans(model7.1$error),type = 'l',xlab = 'Epoch',ylab = 'Errors')

ytn<-(predictr(model7.1,xt))
yt<-round(ytn*(max-min)+min)
yt
mapet<-mean(abs((yta-yt)/yta*100))
mapet

ypn<-(predictr(model7.1,xp))
yp<-round(ypn*(max-min)+min)
yp
mapep<-mean(abs((ypa-yp)/ypa*100))
mapep


model7.2<-trainr(yf,xf,learningrate = 0.05,hidden_dim = 5,numepochs = 700,batch_size = 10,network_type = "rnn")
par(mfrow=c(1,1))
plot(colMeans(model7.2$error),type = 'l',xlab = 'Epoch',ylab = 'Errors')

ytn<-(predictr(model7.2,xt))
yt<-round(ytn*(max-min)+min)
yt
mapet<-mean(abs((yta-yt)/yta*100))
mapet

ypn<-(predictr(model7.2,xp))
yp<-round(ypn*(max-min)+min)
yp
mapep<-mean(abs((ypa-yp)/ypa*100))
mapep


model7.3<-trainr(yf,xf,learningrate = 0.05,hidden_dim = 10,numepochs = 600,batch_size = 10,network_type = "rnn")
par(mfrow=c(1,1))
plot(colMeans(model7.3$error),type = 'l',xlab = 'Epoch',ylab = 'Errors')

ytn<-(predictr(model7.3,xt))
yt<-round(ytn*(max-min)+min)
yt
mapet<-mean(abs((yta-yt)/yta*100))
mapet

ypn<-(predictr(model7.3,xp))
yp<-round(ypn*(max-min)+min)
yp
mapep<-mean(abs((ypa-yp)/ypa*100))
mapep


model7.4<-trainr(yf,xf,learningrate = 0.1,hidden_dim = 3,numepochs = 500,batch_size = 10,network_type = "rnn")
par(mfrow=c(1,1))
plot(colMeans(model7.4$error),type = 'l',xlab = 'Epoch',ylab = 'Errors')

ytn<-(predictr(model7.4,xt))
yt<-round(ytn*(max-min)+min)
yt
mapet<-mean(abs((yta-yt)/yta*100))
mapet

ypn<-(predictr(model7.4,xp))
yp<-round(ypn*(max-min)+min)
yp
mapep<-mean(abs((ypa-yp)/ypa*100))
mapep


model7.5<-trainr(yf,xf,learningrate = 0.1,hidden_dim = 5,numepochs = 400,batch_size = 10,network_type = "rnn")
par(mfrow=c(1,1))
plot(colMeans(model7.5$error),type = 'l',xlab = 'Epoch',ylab = 'Errors')

ytn<-(predictr(model7.5,xt))
yt<-round(ytn*(max-min)+min)
yt
mapet<-mean(abs((yta-yt)/yta*100))
mapet

ypn<-(predictr(model7.5,xp))
yp<-round(ypn*(max-min)+min)
yp
mapep<-mean(abs((ypa-yp)/ypa*100))
mapep


model7.6<-trainr(yf,xf,learningrate = 0.1,hidden_dim = 10,numepochs = 250,batch_size = 10,network_type = "rnn")
par(mfrow=c(1,1))
plot(colMeans(model7.6$error),type = 'l',xlab = 'Epoch',ylab = 'Errors')

ytn<-(predictr(model7.6,xt))
yt<-round(ytn*(max-min)+min)
yt
mapet<-mean(abs((yta-yt)/yta*100))
mapet

ypn<-(predictr(model7.6,xp))
yp<-round(ypn*(max-min)+min)
yp
mapep<-mean(abs((ypa-yp)/ypa*100))
mapep


model7.7<-trainr(yf,xf,learningrate = 0.2,hidden_dim = 3,numepochs = 200,batch_size = 10,network_type = "rnn")
par(mfrow=c(1,1))
plot(colMeans(model7.7$error),type = 'l',xlab = 'Epoch',ylab = 'Errors')

ytn<-(predictr(model7.7,xt))
yt<-round(ytn*(max-min)+min)
yt
mapet<-mean(abs((yta-yt)/yta*100))
mapet

ypn<-(predictr(model7.7,xp))
yp<-round(ypn*(max-min)+min)
yp
mapep<-mean(abs((ypa-yp)/ypa*100))
mapep


model7.8<-trainr(yf,xf,learningrate = 0.2,hidden_dim = 5,numepochs = 150,batch_size = 10,network_type = "rnn")
par(mfrow=c(1,1))
plot(colMeans(model7.8$error),type = 'l',xlab = 'Epoch',ylab = 'Errors')

ytn<-(predictr(model7.8,xt))
yt<-round(ytn*(max-min)+min)
yt
mapet<-mean(abs((yta-yt)/yta*100))
mapet

ypn<-(predictr(model7.8,xp))
yp<-round(ypn*(max-min)+min)
yp
mapep<-mean(abs((ypa-yp)/ypa*100))
mapep


model7.9<-trainr(yf,xf,learningrate = 0.2,hidden_dim = 10,numepochs = 100,batch_size = 10,network_type = "rnn")
par(mfrow=c(1,1))
plot(colMeans(model7.9$error),type = 'l',xlab = 'Epoch',ylab = 'Errors')

ytn<-(predictr(model7.9,xt))
yt<-round(ytn*(max-min)+min)
yt
mapet<-mean(abs((yta-yt)/yta*100))
mapet

ypn<-(predictr(model7.9,xp))
yp<-round(ypn*(max-min)+min)
yp
mapep<-mean(abs((ypa-yp)/ypa*100))
mapep


#8##O3####8.7/8.8/8.9
x1<-rnn8.7$x1
x2<-rnn8.7$x2
x3<-rnn8.7$x3
x4<-rnn8.7$x4
y<-rnn8.7$y
max<-max(x1,x2,x3,x4,y)
min<-min(x1,x2,x3,x4,y)
x1n<-((x1-min)/(max-min))
x2n<-((x2-min)/(max-min))
x3n<-((x3-min)/(max-min))
x4n<-((x4-min)/(max-min))

yn<-((y-min)/(max-min))
xf1n<-x1n[1:45]
xf2n<-x2n[1:45]
xf3n<-x3n[1:45]
xf4n<-x4n[1:45]

yfn<-yn[1:45]
xt1n<-x1n[46:57]
xt2n<-x2n[46:57]
xt3n<-x3n[46:57]
xt4n<-x4n[46:57]

yta<-y[46:57]
xp1n<-x1n[58:69]
xp2n<-x2n[58:69]
xp3n<-x3n[58:69]
xp4n<-x4n[58:69]
ypa<-y[58:69]


xf<-array(c(xf1n,xf2n,xf3n,xf4n),dim = c(45,1,4))
yf<-array(yfn,dim = c(45,1,4))
xt<-array(c(xt1n,xt2n,xt3n,xt4n),dim = c(12,1,4))
xp<-array(c(xp1n,xp2n,xp3n,xp4n),dim = c(12,1,4))


model8.1<-trainr(yf,xf,learningrate = 0.05,hidden_dim = 3,numepochs = 1000,batch_size = 10,network_type = "rnn")
par(mfrow=c(1,1))
plot(colMeans(model8.1$error),type = 'l',xlab = 'Epoch',ylab = 'Errors')
ytn<-(predictr(model8.1,xt))
yt<-round(ytn*(max-min)+min)
yt
mapet<-mean(abs((yta-yt)/yta*100))
mapet

ypn<-(predictr(model8.1,xp))
yp<-round(ypn*(max-min)+min)
yp
mapep<-mean(abs((ypa-yp)/ypa*100))
mapep


model8.2<-trainr(yf,xf,learningrate = 0.05,hidden_dim = 5,numepochs = 800,batch_size = 10,network_type = "rnn")
par(mfrow=c(1,1))
plot(colMeans(model8.2$error),type = 'l',xlab = 'Epoch',ylab = 'Errors')

ytn<-(predictr(model8.2,xt))
yt<-round(ytn*(max-min)+min)
yt
mapet<-mean(abs((yta-yt)/yta*100))
mapet

ypn<-(predictr(model8.2,xp))
yp<-round(ypn*(max-min)+min)
yp
mapep<-mean(abs((ypa-yp)/ypa*100))
mapep


model8.3<-trainr(yf,xf,learningrate = 0.05,hidden_dim = 10,numepochs = 600,batch_size = 10,network_type = "rnn")
par(mfrow=c(1,1))
plot(colMeans(model8.3$error),type = 'l',xlab = 'Epoch',ylab = 'Errors')

ytn<-(predictr(model8.3,xt))
yt<-round(ytn*(max-min)+min)
yt
mapet<-mean(abs((yta-yt)/yta*100))
mapet

ypn<-(predictr(model8.3,xp))
yp<-round(ypn*(max-min)+min)
yp
mapep<-mean(abs((ypa-yp)/ypa*100))
mapep


model8.4<-trainr(yf,xf,learningrate = 0.1,hidden_dim = 3,numepochs = 500,batch_size = 10,network_type = "rnn")
par(mfrow=c(1,1))
plot(colMeans(model8.4$error),type = 'l',xlab = 'Epoch',ylab = 'Errors')

ytn<-(predictr(model8.4,xt))
yt<-round(ytn*(max-min)+min)
yt
mapet<-mean(abs((yta-yt)/yta*100))
mapet

ypn<-(predictr(model8.4,xp))
yp<-round(ypn*(max-min)+min)
yp
mapep<-mean(abs((ypa-yp)/ypa*100))
mapep


model8.5<-trainr(yf,xf,learningrate = 0.1,hidden_dim = 5,numepochs = 400,batch_size = 10,network_type = "rnn")
par(mfrow=c(1,1))
plot(colMeans(model8.5$error),type = 'l',xlab = 'Epoch',ylab = 'Errors')

ytn<-(predictr(model8.5,xt))
yt<-round(ytn*(max-min)+min)
yt
mapet<-mean(abs((yta-yt)/yta*100))
mapet

ypn<-(predictr(model8.5,xp))
yp<-round(ypn*(max-min)+min)
yp
mapep<-mean(abs((ypa-yp)/ypa*100))
mapep


model8.6<-trainr(yf,xf,learningrate = 0.1,hidden_dim = 10,numepochs = 250,batch_size = 10,network_type = "rnn")
par(mfrow=c(1,1))
plot(colMeans(model8.6$error),type = 'l',xlab = 'Epoch',ylab = 'Errors')

ytn<-(predictr(model8.6,xt))
yt<-round(ytn*(max-min)+min)
yt
mapet<-mean(abs((yta-yt)/yta*100))
mapet

ypn<-(predictr(model8.6,xp))
yp<-round(ypn*(max-min)+min)
yp
mapep<-mean(abs((ypa-yp)/ypa*100))
mapep


model8.7<-trainr(yf,xf,learningrate = 0.2,hidden_dim = 3,numepochs = 250,batch_size = 10,network_type = "rnn")
par(mfrow=c(1,1))
plot(colMeans(model8.7$error),type = 'l',xlab = 'Epoch',ylab = 'Errors')

ytn<-(predictr(model8.7,xt))
yt<-round(ytn*(max-min)+min)
yt
mapet<-mean(abs((yta-yt)/yta*100))
mapet

ypn<-(predictr(model8.7,xp))
yp<-round(ypn*(max-min)+min)
yp
mapep<-mean(abs((ypa-yp)/ypa*100))
mapep


model8.8<-trainr(yf,xf,learningrate = 0.2,hidden_dim = 5,numepochs = 200,batch_size = 10,network_type = "rnn")
par(mfrow=c(1,1))
plot(colMeans(model8.8$error),type = 'l',xlab = 'Epoch',ylab = 'Errors')

ytn<-(predictr(model8.8,xt))
yt<-round(ytn*(max-min)+min)
yt
mapet<-mean(abs((yta-yt)/yta*100))
mapet

ypn<-(predictr(model8.8,xp))
yp<-round(ypn*(max-min)+min)
yp
mapep<-mean(abs((ypa-yp)/ypa*100))
mapep


model8.9<-trainr(yf,xf,learningrate = 0.2,hidden_dim = 10,numepochs = 150,batch_size = 10,network_type = "rnn")
par(mfrow=c(1,1))
plot(colMeans(model8.9$error),type = 'l',xlab = 'Epoch',ylab = 'Errors')

ytn<-(predictr(model8.9,xt))
yt<-round(ytn*(max-min)+min)
yt
mapet<-mean(abs((yta-yt)/yta*100))
mapet

ypn<-(predictr(model8.9,xp))
yp<-round(ypn*(max-min)+min)
yp
mapep<-mean(abs((ypa-yp)/ypa*100))
mapep


##################8-8##########
#8##O3####
x1<-rnn8.8$x1
x2<-rnn8.8$x2
x3<-rnn8.8$x3
x4<-rnn8.8$x4
y<-rnn8.8$y
max<-max(x1,x2,x3,x4,y)
min<-min(x1,x2,x3,x4,y)
x1n<-((x1-min)/(max-min))
x2n<-((x2-min)/(max-min))
x3n<-((x3-min)/(max-min))
x4n<-((x4-min)/(max-min))

yn<-((y-min)/(max-min))
xf1n<-x1n[1:45]
xf2n<-x2n[1:45]
xf3n<-x3n[1:45]
xf4n<-x4n[1:45]

yfn<-yn[1:45]
xt1n<-x1n[46:57]
xt2n<-x2n[46:57]
xt3n<-x3n[46:57]
xt4n<-x4n[46:57]

yta<-y[46:57]
xp1n<-x1n[58:69]
xp2n<-x2n[58:69]
xp3n<-x3n[58:69]
xp4n<-x4n[58:69]
ypa<-y[58:69]


xf<-array(c(xf1n,xf2n,xf3n,xf4n),dim = c(45,1,4))
yf<-array(yfn,dim = c(45,1,4))
xt<-array(c(xt1n,xt2n,xt3n,xt4n),dim = c(12,1,4))
xp<-array(c(xp1n,xp2n,xp3n,xp4n),dim = c(12,1,4))


model8.1<-trainr(yf,xf,learningrate = 0.05,hidden_dim = 3,numepochs = 1000,batch_size = 10,network_type = "rnn")
par(mfrow=c(1,1))
plot(colMeans(model8.1$error),type = 'l',xlab = 'Epoch',ylab = 'Errors')
ytn<-(predictr(model8.1,xt))
yt<-round(ytn*(max-min)+min)
yt
mapet<-mean(abs((yta-yt)/yta*100))
mapet

ypn<-(predictr(model8.1,xp))
yp<-round(ypn*(max-min)+min)
yp
mapep<-mean(abs((ypa-yp)/ypa*100))
mapep


model8.2<-trainr(yf,xf,learningrate = 0.05,hidden_dim = 5,numepochs = 800,batch_size = 10,network_type = "rnn")
par(mfrow=c(1,1))
plot(colMeans(model8.2$error),type = 'l',xlab = 'Epoch',ylab = 'Errors')

ytn<-(predictr(model8.2,xt))
yt<-round(ytn*(max-min)+min)
yt
mapet<-mean(abs((yta-yt)/yta*100))
mapet

ypn<-(predictr(model8.2,xp))
yp<-round(ypn*(max-min)+min)
yp
mapep<-mean(abs((ypa-yp)/ypa*100))
mapep


model8.3<-trainr(yf,xf,learningrate = 0.05,hidden_dim = 10,numepochs = 600,batch_size = 10,network_type = "rnn")
par(mfrow=c(1,1))
plot(colMeans(model8.3$error),type = 'l',xlab = 'Epoch',ylab = 'Errors')

ytn<-(predictr(model8.3,xt))
yt<-round(ytn*(max-min)+min)
yt
mapet<-mean(abs((yta-yt)/yta*100))
mapet

ypn<-(predictr(model8.3,xp))
yp<-round(ypn*(max-min)+min)
yp
mapep<-mean(abs((ypa-yp)/ypa*100))
mapep


model8.4<-trainr(yf,xf,learningrate = 0.1,hidden_dim = 3,numepochs = 500,batch_size = 10,network_type = "rnn")
par(mfrow=c(1,1))
plot(colMeans(model8.4$error),type = 'l',xlab = 'Epoch',ylab = 'Errors')

ytn<-(predictr(model8.4,xt))
yt<-round(ytn*(max-min)+min)
yt
mapet<-mean(abs((yta-yt)/yta*100))
mapet

ypn<-(predictr(model8.4,xp))
yp<-round(ypn*(max-min)+min)
yp
mapep<-mean(abs((ypa-yp)/ypa*100))
mapep


model8.5<-trainr(yf,xf,learningrate = 0.1,hidden_dim = 5,numepochs = 400,batch_size = 10,network_type = "rnn")
par(mfrow=c(1,1))
plot(colMeans(model8.5$error),type = 'l',xlab = 'Epoch',ylab = 'Errors')

ytn<-(predictr(model8.5,xt))
yt<-round(ytn*(max-min)+min)
yt
mapet<-mean(abs((yta-yt)/yta*100))
mapet

ypn<-(predictr(model8.5,xp))
yp<-round(ypn*(max-min)+min)
yp
mapep<-mean(abs((ypa-yp)/ypa*100))
mapep


model8.6<-trainr(yf,xf,learningrate = 0.1,hidden_dim = 10,numepochs = 250,batch_size = 10,network_type = "rnn")
par(mfrow=c(1,1))
plot(colMeans(model8.6$error),type = 'l',xlab = 'Epoch',ylab = 'Errors')

ytn<-(predictr(model8.6,xt))
yt<-round(ytn*(max-min)+min)
yt
mapet<-mean(abs((yta-yt)/yta*100))
mapet

ypn<-(predictr(model8.6,xp))
yp<-round(ypn*(max-min)+min)
yp
mapep<-mean(abs((ypa-yp)/ypa*100))
mapep


model8.7<-trainr(yf,xf,learningrate = 0.2,hidden_dim = 3,numepochs = 250,batch_size = 10,network_type = "rnn")
par(mfrow=c(1,1))
plot(colMeans(model8.7$error),type = 'l',xlab = 'Epoch',ylab = 'Errors')

ytn<-(predictr(model8.7,xt))
yt<-round(ytn*(max-min)+min)
yt
mapet<-mean(abs((yta-yt)/yta*100))
mapet

ypn<-(predictr(model8.7,xp))
yp<-round(ypn*(max-min)+min)
yp
mapep<-mean(abs((ypa-yp)/ypa*100))
mapep


model8.8<-trainr(yf,xf,learningrate = 0.2,hidden_dim = 5,numepochs = 200,batch_size = 10,network_type = "rnn")
par(mfrow=c(1,1))
plot(colMeans(model8.8$error),type = 'l',xlab = 'Epoch',ylab = 'Errors')

ytn<-(predictr(model8.8,xt))
yt<-round(ytn*(max-min)+min)
yt
mapet<-mean(abs((yta-yt)/yta*100))
mapet

ypn<-(predictr(model8.8,xp))
yp<-round(ypn*(max-min)+min)
yp
mapep<-mean(abs((ypa-yp)/ypa*100))
mapep


model8.9<-trainr(yf,xf,learningrate = 0.2,hidden_dim = 10,numepochs = 150,batch_size = 10,network_type = "rnn")
par(mfrow=c(1,1))
plot(colMeans(model8.9$error),type = 'l',xlab = 'Epoch',ylab = 'Errors')

ytn<-(predictr(model8.9,xt))
yt<-round(ytn*(max-min)+min)
yt
mapet<-mean(abs((yta-yt)/yta*100))
mapet

ypn<-(predictr(model8.9,xp))
yp<-round(ypn*(max-min)+min)
yp
mapep<-mean(abs((ypa-yp)/ypa*100))
mapep


####8-9
x1<-rnn8.9$x1
x2<-rnn8.9$x2
x3<-rnn8.9$x3
x4<-rnn8.9$x4
y<-rnn8.9$y
max<-max(x1,x2,x3,x4,y)
min<-min(x1,x2,x3,x4,y)
x1n<-((x1-min)/(max-min))
x2n<-((x2-min)/(max-min))
x3n<-((x3-min)/(max-min))
x4n<-((x4-min)/(max-min))

yn<-((y-min)/(max-min))
xf1n<-x1n[1:45]
xf2n<-x2n[1:45]
xf3n<-x3n[1:45]
xf4n<-x4n[1:45]

yfn<-yn[1:45]
xt1n<-x1n[46:57]
xt2n<-x2n[46:57]
xt3n<-x3n[46:57]
xt4n<-x4n[46:57]

yta<-y[46:57]
xp1n<-x1n[58:69]
xp2n<-x2n[58:69]
xp3n<-x3n[58:69]
xp4n<-x4n[58:69]
ypa<-y[58:69]


xf<-array(c(xf1n,xf2n,xf3n,xf4n),dim = c(45,1,4))
yf<-array(yfn,dim = c(45,1,4))
xt<-array(c(xt1n,xt2n,xt3n,xt4n),dim = c(12,1,4))
xp<-array(c(xp1n,xp2n,xp3n,xp4n),dim = c(12,1,4))


model8.1<-trainr(yf,xf,learningrate = 0.05,hidden_dim = 3,numepochs = 1000,batch_size = 10,network_type = "rnn")
par(mfrow=c(1,1))
plot(colMeans(model8.1$error),type = 'l',xlab = 'Epoch',ylab = 'Errors')


ytn<-(predictr(model8.1,xt))
yt<-round(ytn*(max-min)+min)
yt
mapet<-mean(abs((yta-yt)/yta*100))
mapet

ypn<-(predictr(model8.1,xp))
yp<-round(ypn*(max-min)+min)
yp
mapep<-mean(abs((ypa-yp)/ypa*100))
mapep


model8.2<-trainr(yf,xf,learningrate = 0.05,hidden_dim = 5,numepochs = 800,batch_size = 10,network_type = "rnn")
par(mfrow=c(1,1))
plot(colMeans(model8.2$error),type = 'l',xlab = 'Epoch',ylab = 'Errors')

ytn<-(predictr(model8.2,xt))
yt<-round(ytn*(max-min)+min)
yt
mapet<-mean(abs((yta-yt)/yta*100))
mapet

ypn<-(predictr(model8.2,xp))
yp<-round(ypn*(max-min)+min)
yp
mapep<-mean(abs((ypa-yp)/ypa*100))
mapep


model8.3<-trainr(yf,xf,learningrate = 0.05,hidden_dim = 10,numepochs = 600,batch_size = 10,network_type = "rnn")
par(mfrow=c(1,1))
plot(colMeans(model8.3$error),type = 'l',xlab = 'Epoch',ylab = 'Errors')

ytn<-(predictr(model8.3,xt))
yt<-round(ytn*(max-min)+min)
yt
mapet<-mean(abs((yta-yt)/yta*100))
mapet

ypn<-(predictr(model8.3,xp))
yp<-round(ypn*(max-min)+min)
yp
mapep<-mean(abs((ypa-yp)/ypa*100))
mapep


model8.4<-trainr(yf,xf,learningrate = 0.1,hidden_dim = 3,numepochs = 500,batch_size = 10,network_type = "rnn")
par(mfrow=c(1,1))
plot(colMeans(model8.4$error),type = 'l',xlab = 'Epoch',ylab = 'Errors')

ytn<-(predictr(model8.4,xt))
yt<-round(ytn*(max-min)+min)
yt
mapet<-mean(abs((yta-yt)/yta*100))
mapet

ypn<-(predictr(model8.4,xp))
yp<-round(ypn*(max-min)+min)
yp
mapep<-mean(abs((ypa-yp)/ypa*100))
mapep


model8.5<-trainr(yf,xf,learningrate = 0.1,hidden_dim = 5,numepochs = 400,batch_size = 10,network_type = "rnn")
par(mfrow=c(1,1))
plot(colMeans(model8.5$error),type = 'l',xlab = 'Epoch',ylab = 'Errors')

ytn<-(predictr(model8.5,xt))
yt<-round(ytn*(max-min)+min)
yt
mapet<-mean(abs((yta-yt)/yta*100))
mapet

ypn<-(predictr(model8.5,xp))
yp<-round(ypn*(max-min)+min)
yp
mapep<-mean(abs((ypa-yp)/ypa*100))
mapep


model8.6<-trainr(yf,xf,learningrate = 0.1,hidden_dim = 10,numepochs = 250,batch_size = 10,network_type = "rnn")
par(mfrow=c(1,1))
plot(colMeans(model8.6$error),type = 'l',xlab = 'Epoch',ylab = 'Errors')

ytn<-(predictr(model8.6,xt))
yt<-round(ytn*(max-min)+min)
yt
mapet<-mean(abs((yta-yt)/yta*100))
mapet

ypn<-(predictr(model8.6,xp))
yp<-round(ypn*(max-min)+min)
yp
mapep<-mean(abs((ypa-yp)/ypa*100))
mapep


model8.7<-trainr(yf,xf,learningrate = 0.2,hidden_dim = 3,numepochs = 250,batch_size = 10,network_type = "rnn")
par(mfrow=c(1,1))
plot(colMeans(model8.7$error),type = 'l',xlab = 'Epoch',ylab = 'Errors')

ytn<-(predictr(model8.7,xt))
yt<-round(ytn*(max-min)+min)
yt
mapet<-mean(abs((yta-yt)/yta*100))
mapet

ypn<-(predictr(model8.7,xp))
yp<-round(ypn*(max-min)+min)
yp
mapep<-mean(abs((ypa-yp)/ypa*100))
mapep


model8.8<-trainr(yf,xf,learningrate = 0.2,hidden_dim = 5,numepochs = 200,batch_size = 10,network_type = "rnn")
par(mfrow=c(1,1))
plot(colMeans(model8.8$error),type = 'l',xlab = 'Epoch',ylab = 'Errors')

ytn<-(predictr(model8.8,xt))
yt<-round(ytn*(max-min)+min)
yt
mapet<-mean(abs((yta-yt)/yta*100))
mapet

ypn<-(predictr(model8.8,xp))
yp<-round(ypn*(max-min)+min)
yp
mapep<-mean(abs((ypa-yp)/ypa*100))
mapep


model8.9<-trainr(yf,xf,learningrate = 0.2,hidden_dim = 10,numepochs = 150,batch_size = 10,network_type = "rnn")
par(mfrow=c(1,1))
plot(colMeans(model8.9$error),type = 'l',xlab = 'Epoch',ylab = 'Errors')

ytn<-(predictr(model8.9,xt))
yt<-round(ytn*(max-min)+min)
yt
mapet<-mean(abs((yta-yt)/yta*100))
mapet

ypn<-(predictr(model8.9,xp))
yp<-round(ypn*(max-min)+min)
yp
mapep<-mean(abs((ypa-yp)/ypa*100))
mapep


####9##PM2.5##9.7/9.8/9.6
x1<-rnn9.6$x1
x2<-rnn9.6$x2
x3<-rnn9.6$x3
x4<-rnn9.6$x4
y<-rnn9.6$y
max<-max(x1,x2,x3,x4,y)
min<-min(x1,x2,x3,x4,y)
x1n<-((x1-min)/(max-min))
x2n<-((x2-min)/(max-min))
x3n<-((x3-min)/(max-min))
x4n<-((x4-min)/(max-min))

yn<-((y-min)/(max-min))
xf1n<-x1n[1:45]
xf2n<-x2n[1:45]
xf3n<-x3n[1:45]
xf4n<-x4n[1:45]

yfn<-yn[1:45]
xt1n<-x1n[46:57]
xt2n<-x2n[46:57]
xt3n<-x3n[46:57]
xt4n<-x4n[46:57]

yta<-y[46:57]
xp1n<-x1n[58:69]
xp2n<-x2n[58:69]
xp3n<-x3n[58:69]
xp4n<-x4n[58:69]
ypa<-y[58:69]


xf<-array(c(xf1n,xf2n,xf3n,xf4n),dim = c(45,1,4))
yf<-array(yfn,dim = c(45,1,4))
xt<-array(c(xt1n,xt2n,xt3n,xt4n),dim = c(12,1,4))
xp<-array(c(xp1n,xp2n,xp3n,xp4n),dim = c(12,1,4))
model9.1<-trainr(yf,xf,learningrate = 0.05,hidden_dim = 3,numepochs = 1000,batch_size = 10,network_type = "rnn")
par(mfrow=c(1,1))
plot(colMeans(model9.1$error),type = 'l',xlab = 'Epoch',ylab = 'Errors')

ytn<-(predictr(model9.1,xt))
yt<-round(ytn*(max-min)+min)
yt
mapet<-mean(abs((yta-yt)/yta*100))
mapet

ypn<-(predictr(model9.1,xp))
yp<-round(ypn*(max-min)+min)
yp
mapep<-mean(abs((ypa-yp)/ypa*100))
mapep


model9.2<-trainr(yf,xf,learningrate = 0.05,hidden_dim = 5,numepochs = 800,batch_size = 10,network_type = "rnn")
par(mfrow=c(1,1))
plot(colMeans(model9.2$error),type = 'l',xlab = 'Epoch',ylab = 'Errors')

ytn<-(predictr(model9.2,xt))
yt<-round(ytn*(max-min)+min)
yt
mapet<-mean(abs((yta-yt)/yta*100))
mapet

ypn<-(predictr(model9.2,xp))
yp<-round(ypn*(max-min)+min)
yp
mapep<-mean(abs((ypa-yp)/ypa*100))
mapep


model9.3<-trainr(yf,xf,learningrate = 0.05,hidden_dim = 10,numepochs = 600,batch_size = 10,network_type = "rnn")
par(mfrow=c(1,1))
plot(colMeans(model9.3$error),type = 'l',xlab = 'Epoch',ylab = 'Errors')

ytn<-(predictr(model9.3,xt))
yt<-round(ytn*(max-min)+min)
yt
mapet<-mean(abs((yta-yt)/yta*100))
mapet

ypn<-(predictr(model9.3,xp))
yp<-round(ypn*(max-min)+min)
yp
mapep<-mean(abs((ypa-yp)/ypa*100))
mapep


model9.4<-trainr(yf,xf,learningrate = 0.1,hidden_dim = 3,numepochs = 500,batch_size = 10,network_type = "rnn")
par(mfrow=c(1,1))
plot(colMeans(model9.4$error),type = 'l',xlab = 'Epoch',ylab = 'Errors')

ytn<-(predictr(model9.4,xt))
yt<-round(ytn*(max-min)+min)
yt
mapet<-mean(abs((yta-yt)/yta*100))
mapet

ypn<-(predictr(model9.4,xp))
yp<-round(ypn*(max-min)+min)
yp
mapep<-mean(abs((ypa-yp)/ypa*100))
mapep


model9.5<-trainr(yf,xf,learningrate = 0.1,hidden_dim = 5,numepochs = 400,batch_size = 10,network_type = "rnn")
par(mfrow=c(1,1))
plot(colMeans(model9.5$error),type = 'l',xlab = 'Epoch',ylab = 'Errors')

ytn<-(predictr(model9.5,xt))
yt<-round(ytn*(max-min)+min)
yt
mapet<-mean(abs((yta-yt)/yta*100))
mapet

ypn<-(predictr(model9.5,xp))
yp<-round(ypn*(max-min)+min)
yp
mapep<-mean(abs((ypa-yp)/ypa*100))
mapep


model9.6<-trainr(yf,xf,learningrate = 0.1,hidden_dim = 10,numepochs = 250,batch_size = 10,network_type = "rnn")
par(mfrow=c(1,1))
plot(colMeans(model9.6$error),type = 'l',xlab = 'Epoch',ylab = 'Errors')

ytn<-(predictr(model9.6,xt))
yt<-round(ytn*(max-min)+min)
yt
mapet<-mean(abs((yta-yt)/yta*100))
mapet

ypn<-(predictr(model9.6,xp))
yp<-round(ypn*(max-min)+min)
yp
mapep<-mean(abs((ypa-yp)/ypa*100))
mapep


model9.7<-trainr(yf,xf,learningrate = 0.2,hidden_dim = 3,numepochs = 250,batch_size = 10,network_type = "rnn")
par(mfrow=c(1,1))
plot(colMeans(model9.7$error),type = 'l',xlab = 'Epoch',ylab = 'Errors')

ytn<-(predictr(model9.7,xt))
yt<-round(ytn*(max-min)+min)
yt
mapet<-mean(abs((yta-yt)/yta*100))
mapet

ypn<-(predictr(model9.7,xp))
yp<-round(ypn*(max-min)+min)
yp
mapep<-mean(abs((ypa-yp)/ypa*100))
mapep


model9.8<-trainr(yf,xf,learningrate = 0.2,hidden_dim = 5,numepochs = 200,batch_size = 10,network_type = "rnn")
par(mfrow=c(1,1))
plot(colMeans(model9.8$error),type = 'l',xlab = 'Epoch',ylab = 'Errors')

ytn<-(predictr(model9.8,xt))
yt<-round(ytn*(max-min)+min)
yt
mapet<-mean(abs((yta-yt)/yta*100))
mapet

ypn<-(predictr(model9.8,xp))
yp<-round(ypn*(max-min)+min)
yp
mapep<-mean(abs((ypa-yp)/ypa*100))
mapep


model9.9<-trainr(yf,xf,learningrate = 0.2,hidden_dim = 10,numepochs = 150,batch_size = 10,network_type = "rnn")
par(mfrow=c(1,1))
plot(colMeans(model9.9$error),type = 'l',xlab = 'Epoch',ylab = 'Errors')

ytn<-(predictr(model9.9,xt))
yt<-round(ytn*(max-min)+min)
yt
mapet<-mean(abs((yta-yt)/yta*100))
mapet

ypn<-(predictr(model9.9,xp))
yp<-round(ypn*(max-min)+min)
yp
mapep<-mean(abs((ypa-yp)/ypa*100))
mapep

###9.7
x1<-rnn9.7$x1
x2<-rnn9.7$x2
x3<-rnn9.7$x3
x4<-rnn9.7$x4
y<-rnn9.7$y
max<-max(x1,x2,x3,x4,y)
min<-min(x1,x2,x3,x4,y)
x1n<-((x1-min)/(max-min))
x2n<-((x2-min)/(max-min))
x3n<-((x3-min)/(max-min))
x4n<-((x4-min)/(max-min))

yn<-((y-min)/(max-min))
xf1n<-x1n[1:45]
xf2n<-x2n[1:45]
xf3n<-x3n[1:45]
xf4n<-x4n[1:45]

yfn<-yn[1:45]
xt1n<-x1n[46:57]
xt2n<-x2n[46:57]
xt3n<-x3n[46:57]
xt4n<-x4n[46:57]

yta<-y[46:57]
xp1n<-x1n[58:69]
xp2n<-x2n[58:69]
xp3n<-x3n[58:69]
xp4n<-x4n[58:69]
ypa<-y[58:69]


xf<-array(c(xf1n,xf2n,xf3n,xf4n),dim = c(45,1,4))
yf<-array(yfn,dim = c(45,1,4))
xt<-array(c(xt1n,xt2n,xt3n,xt4n),dim = c(12,1,4))
xp<-array(c(xp1n,xp2n,xp3n,xp4n),dim = c(12,1,4))


model9.1<-trainr(yf,xf,learningrate = 0.05,hidden_dim = 3,numepochs = 1000,batch_size = 10,network_type = "rnn")
par(mfrow=c(1,1))
plot(colMeans(model9.1$error),type = 'l',xlab = 'Epoch',ylab = 'Errors')
ytn<-(predictr(model9.1,xt))
ytn
yt<-round(ytn*(max-min)+min)
# AE<-sum((yt-yta)^2)/12
# RMSE<-sqrt(AE)
# RMSE/235
#cor(yt,yta,method = "pearson")
mapet<-mean(abs((yta-yt)/yta*100))
mapet

ypn<-(predictr(model9.1,xp))
yp<-round(ypn*(max-min)+min)
yp
mapep<-mean(abs((ypa-yp)/ypa*100))
mapep


model9.2<-trainr(yf,xf,learningrate = 0.05,hidden_dim = 5,numepochs = 800,batch_size = 10,network_type = "rnn")
ytn<-(predictr(model9.2,xt))
yt<-round(ytn*(max-min)+min)
yt
mapet<-mean(abs((yta-yt)/yta*100))
mapet
par(mfrow=c(1,1))
plot(colMeans(model9.2$error),type = 'l',xlab = 'Epoch',ylab = 'Errors')
ytf<-(predictr(model9.2,xf))
yf<-round(ytf*(max-min)+min)
yf
write.csv(yf,file = "D:\\R\\DATA\\nihe.csv")

AE<-sum((yt-yta)^2)/40
yta/40
AE/235
RMSE<-sqrt(AE)
RMSE/235
99/235
cor(yt,yta,method = "pearson")
ytn<-(predictr(model9.2,xt))
yt<-round(ytn*(max-min)+min)
yt
mapet<-mean(abs((yta-yt)/yta*100))
mapet
write.csv(yt,file = "D:\\R\\DATA\\ceshi.csv")


ypn<-(predictr(model9.2,xp))
yp<-round(ypn*(max-min)+min)
yp

write.csv(yp,file = "D:\\R\\DATA\\yuce.csv")
mapep<-mean(abs((ypa-yp)/ypa*100))
mapep


model9.3<-trainr(yf,xf,learningrate = 0.05,hidden_dim = 10,numepochs = 600,batch_size = 10,network_type = "rnn")
par(mfrow=c(1,1))
plot(colMeans(model9.3$error),type = 'l',xlab = 'Epoch',ylab = 'Errors')

ytn<-(predictr(model9.3,xt))
yt<-round(ytn*(max-min)+min)
yt
mapet<-mean(abs((yta-yt)/yta*100))
mapet

ypn<-(predictr(model9.3,xp))
yp<-round(ypn*(max-min)+min)
yp
mapep<-mean(abs((ypa-yp)/ypa*100))
mapep


model9.4<-trainr(yf,xf,learningrate = 0.1,hidden_dim = 3,numepochs = 500,batch_size = 10,network_type = "rnn")
par(mfrow=c(1,1))
plot(colMeans(model9.4$error),type = 'l',xlab = 'Epoch',ylab = 'Errors')

ytn<-(predictr(model9.4,xt))
yt<-round(ytn*(max-min)+min)
yt
mapet<-mean(abs((yta-yt)/yta*100))
mapet

ypn<-(predictr(model9.4,xp))
yp<-round(ypn*(max-min)+min)
yp
mapep<-mean(abs((ypa-yp)/ypa*100))
mapep


model9.5<-trainr(yf,xf,learningrate = 0.1,hidden_dim = 5,numepochs = 400,batch_size = 10,network_type = "rnn")
par(mfrow=c(1,1))
plot(colMeans(model9.5$error),type = 'l',xlab = 'Epoch',ylab = 'Errors')

ytn<-(predictr(model9.5,xt))
yt<-round(ytn*(max-min)+min)
yt
mapet<-mean(abs((yta-yt)/yta*100))
mapet

ypn<-(predictr(model9.5,xp))
yp<-round(ypn*(max-min)+min)
yp
mapep<-mean(abs((ypa-yp)/ypa*100))
mapep


model9.6<-trainr(yf,xf,learningrate = 0.1,hidden_dim = 10,numepochs = 250,batch_size = 10,network_type = "rnn")
par(mfrow=c(1,1))
plot(colMeans(model9.6$error),type = 'l',xlab = 'Epoch',ylab = 'Errors')

ytn<-(predictr(model9.6,xt))
yt<-round(ytn*(max-min)+min)
yt
mapet<-mean(abs((yta-yt)/yta*100))
mapet

ypn<-(predictr(model9.6,xp))
yp<-round(ypn*(max-min)+min)
yp
mapep<-mean(abs((ypa-yp)/ypa*100))
mapep


model9.7<-trainr(yf,xf,learningrate = 0.2,hidden_dim = 3,numepochs = 250,batch_size = 10,network_type = "rnn")
par(mfrow=c(1,1))
plot(colMeans(model9.7$error),type = 'l',xlab = 'Epoch',ylab = 'Errors')

ytn<-(predictr(model9.7,xt))
yt<-round(ytn*(max-min)+min)
yt
mapet<-mean(abs((yta-yt)/yta*100))
mapet

ypn<-(predictr(model9.7,xp))
yp<-round(ypn*(max-min)+min)
yp
mapep<-mean(abs((ypa-yp)/ypa*100))
mapep


model9.8<-trainr(yf,xf,learningrate = 0.2,hidden_dim = 5,numepochs = 200,batch_size = 10,network_type = "rnn")
par(mfrow=c(1,1))
plot(colMeans(model9.8$error),type = 'l',xlab = 'Epoch',ylab = 'Errors')

ytn<-(predictr(model9.8,xt))
yt<-round(ytn*(max-min)+min)
yt
mapet<-mean(abs((yta-yt)/yta*100))
mapet

ypn<-(predictr(model9.8,xp))
yp<-round(ypn*(max-min)+min)
yp
mapep<-mean(abs((ypa-yp)/ypa*100))
mapep


model9.9<-trainr(yf,xf,learningrate = 0.2,hidden_dim = 10,numepochs = 150,batch_size = 10,network_type = "rnn")
par(mfrow=c(1,1))
plot(colMeans(model9.9$error),type = 'l',xlab = 'Epoch',ylab = 'Errors')

ytn<-(predictr(model9.9,xt))
yt<-round(ytn*(max-min)+min)
yt
mapet<-mean(abs((yta-yt)/yta*100))
mapet

ypn<-(predictr(model9.9,xp))
yp<-round(ypn*(max-min)+min)
yp
mapep<-mean(abs((ypa-yp)/ypa*100))
mapep


###############9.8#####
x1<-rnn9.8$x1
x2<-rnn9.8$x2
x3<-rnn9.8$x3
x4<-rnn9.8$x4
y<-rnn9.8$y
max<-max(x1,x2,x3,x4,y)
min<-min(x1,x2,x3,x4,y)
x1n<-((x1-min)/(max-min))
x2n<-((x2-min)/(max-min))
x3n<-((x3-min)/(max-min))
x4n<-((x4-min)/(max-min))

yn<-((y-min)/(max-min))
xf1n<-x1n[1:45]
xf2n<-x2n[1:45]
xf3n<-x3n[1:45]
xf4n<-x4n[1:45]

yfn<-yn[1:45]
xt1n<-x1n[46:57]
xt2n<-x2n[46:57]
xt3n<-x3n[46:57]
xt4n<-x4n[46:57]

yta<-y[46:57]
xp1n<-x1n[58:69]
xp2n<-x2n[58:69]
xp3n<-x3n[58:69]
xp4n<-x4n[58:69]
ypa<-y[58:69]


xf<-array(c(xf1n,xf2n,xf3n,xf4n),dim = c(45,1,4))
yf<-array(yfn,dim = c(45,1,4))
xt<-array(c(xt1n,xt2n,xt3n,xt4n),dim = c(12,1,4))
xp<-array(c(xp1n,xp2n,xp3n,xp4n),dim = c(12,1,4))


model9.1<-trainr(yf,xf,learningrate = 0.05,hidden_dim = 3,numepochs = 1000,batch_size = 10,network_type = "rnn")
par(mfrow=c(1,1))
plot(colMeans(model9.1$error),type = 'l',xlab = 'Epoch',ylab = 'Errors')
ytn<-(predictr(model9.1,xt))
ytn
yt<-round(ytn*(max-min)+min)
# AE<-sum((yt-yta)^2)/12
# RMSE<-sqrt(AE)
# RMSE/235
#cor(yt,yta,method = "pearson")
mapet<-mean(abs((yta-yt)/yta*100))
mapet

ypn<-(predictr(model9.1,xp))
yp<-round(ypn*(max-min)+min)
yp
mapep<-mean(abs((ypa-yp)/ypa*100))
mapep


model9.2<-trainr(yf,xf,learningrate = 0.05,hidden_dim = 5,numepochs = 800,batch_size = 10,network_type = "rnn")
ytn<-(predictr(model9.2,xt))
yt<-round(ytn*(max-min)+min)
yt
mapet<-mean(abs((yta-yt)/yta*100))
mapet
par(mfrow=c(1,1))
plot(colMeans(model9.2$error),type = 'l',xlab = 'Epoch',ylab = 'Errors')
ytf<-(predictr(model9.2,xf))
yf<-round(ytf*(max-min)+min)
yf
write.csv(yf,file = "D:\\R\\DATA\\nihe.csv")

AE<-sum((yt-yta)^2)/40
yta/40
AE/235
RMSE<-sqrt(AE)
RMSE/235
99/235
cor(yt,yta,method = "pearson")
ytn<-(predictr(model9.2,xt))
yt<-round(ytn*(max-min)+min)
yt
mapet<-mean(abs((yta-yt)/yta*100))
mapet
write.csv(yt,file = "D:\\R\\DATA\\ceshi.csv")


ypn<-(predictr(model9.2,xp))
yp<-round(ypn*(max-min)+min)
yp

write.csv(yp,file = "D:\\R\\DATA\\yuce.csv")
mapep<-mean(abs((ypa-yp)/ypa*100))
mapep


model9.3<-trainr(yf,xf,learningrate = 0.05,hidden_dim = 10,numepochs = 600,batch_size = 10,network_type = "rnn")
par(mfrow=c(1,1))
plot(colMeans(model9.3$error),type = 'l',xlab = 'Epoch',ylab = 'Errors')

ytn<-(predictr(model9.3,xt))
yt<-round(ytn*(max-min)+min)
yt
mapet<-mean(abs((yta-yt)/yta*100))
mapet

ypn<-(predictr(model9.3,xp))
yp<-round(ypn*(max-min)+min)
yp
mapep<-mean(abs((ypa-yp)/ypa*100))
mapep


model9.4<-trainr(yf,xf,learningrate = 0.1,hidden_dim = 3,numepochs = 500,batch_size = 10,network_type = "rnn")
par(mfrow=c(1,1))
plot(colMeans(model9.4$error),type = 'l',xlab = 'Epoch',ylab = 'Errors')

ytn<-(predictr(model9.4,xt))
yt<-round(ytn*(max-min)+min)
yt
mapet<-mean(abs((yta-yt)/yta*100))
mapet

ypn<-(predictr(model9.4,xp))
yp<-round(ypn*(max-min)+min)
yp
mapep<-mean(abs((ypa-yp)/ypa*100))
mapep


model9.5<-trainr(yf,xf,learningrate = 0.1,hidden_dim = 5,numepochs = 400,batch_size = 10,network_type = "rnn")
par(mfrow=c(1,1))
plot(colMeans(model9.5$error),type = 'l',xlab = 'Epoch',ylab = 'Errors')

ytn<-(predictr(model9.5,xt))
yt<-round(ytn*(max-min)+min)
yt
mapet<-mean(abs((yta-yt)/yta*100))
mapet

ypn<-(predictr(model9.5,xp))
yp<-round(ypn*(max-min)+min)
yp
mapep<-mean(abs((ypa-yp)/ypa*100))
mapep


model9.6<-trainr(yf,xf,learningrate = 0.1,hidden_dim = 10,numepochs = 250,batch_size = 10,network_type = "rnn")
par(mfrow=c(1,1))
plot(colMeans(model9.6$error),type = 'l',xlab = 'Epoch',ylab = 'Errors')

ytn<-(predictr(model9.6,xt))
yt<-round(ytn*(max-min)+min)
yt
mapet<-mean(abs((yta-yt)/yta*100))
mapet

ypn<-(predictr(model9.6,xp))
yp<-round(ypn*(max-min)+min)
yp
mapep<-mean(abs((ypa-yp)/ypa*100))
mapep


model9.7<-trainr(yf,xf,learningrate = 0.2,hidden_dim = 3,numepochs = 250,batch_size = 10,network_type = "rnn")
par(mfrow=c(1,1))
plot(colMeans(model9.7$error),type = 'l',xlab = 'Epoch',ylab = 'Errors')

ytn<-(predictr(model9.7,xt))
yt<-round(ytn*(max-min)+min)
yt
mapet<-mean(abs((yta-yt)/yta*100))
mapet

ypn<-(predictr(model9.7,xp))
yp<-round(ypn*(max-min)+min)
yp
mapep<-mean(abs((ypa-yp)/ypa*100))
mapep


model9.8<-trainr(yf,xf,learningrate = 0.2,hidden_dim = 5,numepochs = 200,batch_size = 10,network_type = "rnn")
par(mfrow=c(1,1))
plot(colMeans(model9.8$error),type = 'l',xlab = 'Epoch',ylab = 'Errors')

ytn<-(predictr(model9.8,xt))
yt<-round(ytn*(max-min)+min)
yt
mapet<-mean(abs((yta-yt)/yta*100))
mapet

ypn<-(predictr(model9.8,xp))
yp<-round(ypn*(max-min)+min)
yp
mapep<-mean(abs((ypa-yp)/ypa*100))
mapep


model9.9<-trainr(yf,xf,learningrate = 0.2,hidden_dim = 10,numepochs = 150,batch_size = 10,network_type = "rnn")
par(mfrow=c(1,1))
plot(colMeans(model9.9$error),type = 'l',xlab = 'Epoch',ylab = 'Errors')

ytn<-(predictr(model9.9,xt))
yt<-round(ytn*(max-min)+min)
yt
mapet<-mean(abs((yta-yt)/yta*100))
mapet

ypn<-(predictr(model9.9,xp))
yp<-round(ypn*(max-min)+min)
yp
mapep<-mean(abs((ypa-yp)/ypa*100))
mapep
#####9.9#####
x1<-rnn9.9$x1
x2<-rnn9.9$x2
x3<-rnn9.9$x3
x4<-rnn9.9$x4
y<-rnn9.9$y
max<-max(x1,x2,x3,x4,y)
min<-min(x1,x2,x3,x4,y)
x1n<-((x1-min)/(max-min))
x2n<-((x2-min)/(max-min))
x3n<-((x3-min)/(max-min))
x4n<-((x4-min)/(max-min))

yn<-((y-min)/(max-min))
xf1n<-x1n[1:45]
xf2n<-x2n[1:45]
xf3n<-x3n[1:45]
xf4n<-x4n[1:45]

yfn<-yn[1:45]
xt1n<-x1n[46:57]
xt2n<-x2n[46:57]
xt3n<-x3n[46:57]
xt4n<-x4n[46:57]

yta<-y[46:57]
xp1n<-x1n[58:69]
xp2n<-x2n[58:69]
xp3n<-x3n[58:69]
xp4n<-x4n[58:69]
ypa<-y[58:69]


xf<-array(c(xf1n,xf2n,xf3n,xf4n),dim = c(45,1,4))
yf<-array(yfn,dim = c(45,1,4))
xt<-array(c(xt1n,xt2n,xt3n,xt4n),dim = c(12,1,4))
xp<-array(c(xp1n,xp2n,xp3n,xp4n),dim = c(12,1,4))


model9.1<-trainr(yf,xf,learningrate = 0.05,hidden_dim = 3,numepochs = 1000,batch_size = 10,network_type = "rnn")
par(mfrow=c(1,1))
plot(colMeans(model9.1$error),type = 'l',xlab = 'Epoch',ylab = 'Errors')
ytn<-(predictr(model9.1,xt))
ytn
yt<-round(ytn*(max-min)+min)
# AE<-sum((yt-yta)^2)/12
# RMSE<-sqrt(AE)
# RMSE/235
#cor(yt,yta,method = "pearson")
mapet<-mean(abs((yta-yt)/yta*100))
mapet

ypn<-(predictr(model9.1,xp))
yp<-round(ypn*(max-min)+min)
yp
mapep<-mean(abs((ypa-yp)/ypa*100))
mapep


model9.2<-trainr(yf,xf,learningrate = 0.05,hidden_dim = 5,numepochs = 800,batch_size = 10,network_type = "rnn")
ytn<-(predictr(model9.2,xt))
yt<-round(ytn*(max-min)+min)
yt
mapet<-mean(abs((yta-yt)/yta*100))
mapet
par(mfrow=c(1,1))
plot(colMeans(model9.2$error),type = 'l',xlab = 'Epoch',ylab = 'Errors')
ytf<-(predictr(model9.2,xf))
yf<-round(ytf*(max-min)+min)
yf
write.csv(yf,file = "D:\\R\\DATA\\nihe.csv")

AE<-sum((yt-yta)^2)/40
yta/40
AE/235
RMSE<-sqrt(AE)
RMSE/235
99/235
cor(yt,yta,method = "pearson")
ytn<-(predictr(model9.2,xt))
yt<-round(ytn*(max-min)+min)
yt
mapet<-mean(abs((yta-yt)/yta*100))
mapet
write.csv(yt,file = "D:\\R\\DATA\\ceshi.csv")


ypn<-(predictr(model9.2,xp))
yp<-round(ypn*(max-min)+min)
yp

write.csv(yp,file = "D:\\R\\DATA\\yuce.csv")
mapep<-mean(abs((ypa-yp)/ypa*100))
mapep


model9.3<-trainr(yf,xf,learningrate = 0.05,hidden_dim = 10,numepochs = 600,batch_size = 10,network_type = "rnn")
par(mfrow=c(1,1))
plot(colMeans(model9.3$error),type = 'l',xlab = 'Epoch',ylab = 'Errors')

ytn<-(predictr(model9.3,xt))
yt<-round(ytn*(max-min)+min)
yt
mapet<-mean(abs((yta-yt)/yta*100))
mapet

ypn<-(predictr(model9.3,xp))
yp<-round(ypn*(max-min)+min)
yp
mapep<-mean(abs((ypa-yp)/ypa*100))
mapep


model9.4<-trainr(yf,xf,learningrate = 0.1,hidden_dim = 3,numepochs = 500,batch_size = 10,network_type = "rnn")
par(mfrow=c(1,1))
plot(colMeans(model9.4$error),type = 'l',xlab = 'Epoch',ylab = 'Errors')

ytn<-(predictr(model9.4,xt))
yt<-round(ytn*(max-min)+min)
yt
mapet<-mean(abs((yta-yt)/yta*100))
mapet

ypn<-(predictr(model9.4,xp))
yp<-round(ypn*(max-min)+min)
yp
mapep<-mean(abs((ypa-yp)/ypa*100))
mapep


model9.5<-trainr(yf,xf,learningrate = 0.1,hidden_dim = 5,numepochs = 400,batch_size = 10,network_type = "rnn")
par(mfrow=c(1,1))
plot(colMeans(model9.5$error),type = 'l',xlab = 'Epoch',ylab = 'Errors')

ytn<-(predictr(model9.5,xt))
yt<-round(ytn*(max-min)+min)
yt
mapet<-mean(abs((yta-yt)/yta*100))
mapet

ypn<-(predictr(model9.5,xp))
yp<-round(ypn*(max-min)+min)
yp
mapep<-mean(abs((ypa-yp)/ypa*100))
mapep


model9.6<-trainr(yf,xf,learningrate = 0.1,hidden_dim = 10,numepochs = 250,batch_size = 10,network_type = "rnn")
par(mfrow=c(1,1))
plot(colMeans(model9.6$error),type = 'l',xlab = 'Epoch',ylab = 'Errors')

ytn<-(predictr(model9.6,xt))
yt<-round(ytn*(max-min)+min)
yt
mapet<-mean(abs((yta-yt)/yta*100))
mapet

ypn<-(predictr(model9.6,xp))
yp<-round(ypn*(max-min)+min)
yp
mapep<-mean(abs((ypa-yp)/ypa*100))
mapep


model9.7<-trainr(yf,xf,learningrate = 0.2,hidden_dim = 3,numepochs = 250,batch_size = 10,network_type = "rnn")
par(mfrow=c(1,1))
plot(colMeans(model9.7$error),type = 'l',xlab = 'Epoch',ylab = 'Errors')

ytn<-(predictr(model9.7,xt))
yt<-round(ytn*(max-min)+min)
yt
mapet<-mean(abs((yta-yt)/yta*100))
mapet

ypn<-(predictr(model9.7,xp))
yp<-round(ypn*(max-min)+min)
yp
mapep<-mean(abs((ypa-yp)/ypa*100))
mapep


model9.8<-trainr(yf,xf,learningrate = 0.2,hidden_dim = 5,numepochs = 200,batch_size = 10,network_type = "rnn")
par(mfrow=c(1,1))
plot(colMeans(model9.8$error),type = 'l',xlab = 'Epoch',ylab = 'Errors')

ytn<-(predictr(model9.8,xt))
yt<-round(ytn*(max-min)+min)
yt
mapet<-mean(abs((yta-yt)/yta*100))
mapet

ypn<-(predictr(model9.8,xp))
yp<-round(ypn*(max-min)+min)
yp
mapep<-mean(abs((ypa-yp)/ypa*100))
mapep


model9.9<-trainr(yf,xf,learningrate = 0.2,hidden_dim = 10,numepochs = 150,batch_size = 10,network_type = "rnn")
par(mfrow=c(1,1))
plot(colMeans(model9.9$error),type = 'l',xlab = 'Epoch',ylab = 'Errors')

ytn<-(predictr(model9.9,xt))
yt<-round(ytn*(max-min)+min)
yt
mapet<-mean(abs((yta-yt)/yta*100))
mapet

ypn<-(predictr(model9.9,xp))
yp<-round(ypn*(max-min)+min)
yp
mapep<-mean(abs((ypa-yp)/ypa*100))
mapep


####10##SO2##10.7/10.8/10.9/


#10.7
x1<-rnn10.7$x1
x2<-rnn10.7$x2
x3<-rnn10.7$x3
x4<-rnn10.7$x4
y<-rnn10.7$y
max<-max(x1,x2,x3,x4,y)
min<-min(x1,x2,x3,x4,y)
x1n<-((x1-min)/(max-min))
x2n<-((x2-min)/(max-min))
x3n<-((x3-min)/(max-min))
x4n<-((x4-min)/(max-min))

yn<-((y-min)/(max-min))
xf1n<-x1n[1:45]
xf2n<-x2n[1:45]
xf3n<-x3n[1:45]
xf4n<-x4n[1:45]

yfn<-yn[1:45]
xt1n<-x1n[46:57]
xt2n<-x2n[46:57]
xt3n<-x3n[46:57]
xt4n<-x4n[46:57]

yta<-y[46:57]
xp1n<-x1n[58:69]
xp2n<-x2n[58:69]
xp3n<-x3n[58:69]
xp4n<-x4n[58:69]
ypa<-y[58:69]


xf<-array(c(xf1n,xf2n,xf3n,xf4n),dim = c(45,1,4))
yf<-array(yfn,dim = c(45,1,4))
xt<-array(c(xt1n,xt2n,xt3n,xt4n),dim = c(12,1,4))
xp<-array(c(xp1n,xp2n,xp3n,xp4n),dim = c(12,1,4))
model9.1<-trainr(yf,xf,learningrate = 0.05,hidden_dim = 3,numepochs = 1000,batch_size = 10,network_type = "rnn")
par(mfrow=c(1,1))
plot(colMeans(model9.1$error),type = 'l',xlab = 'Epoch',ylab = 'Errors')
ytn<-(predictr(model9.1,xt))
yt<-round(ytn*(max-min)+min)
yt
mapet<-mean(abs((yta-yt)/yta*100))
mapet

ypn<-(predictr(model9.1,xp))
yp<-round(ypn*(max-min)+min)
yp
mapep<-mean(abs((ypa-yp)/ypa*100))
mapep


model9.2<-trainr(yf,xf,learningrate = 0.05,hidden_dim = 5,numepochs = 800,batch_size = 10,network_type = "rnn")
par(mfrow=c(1,1))
plot(colMeans(model9.2$error),type = 'l',xlab = 'Epoch',ylab = 'Errors')

ytn<-(predictr(model9.2,xt))
yt<-round(ytn*(max-min)+min)
yt
mapet<-mean(abs((yta-yt)/yta*100))
mapet

ypn<-(predictr(model9.2,xp))
yp<-round(ypn*(max-min)+min)
yp
mapep<-mean(abs((ypa-yp)/ypa*100))
mapep


model9.3<-trainr(yf,xf,learningrate = 0.05,hidden_dim = 10,numepochs = 600,batch_size = 10,network_type = "rnn")
par(mfrow=c(1,1))
plot(colMeans(model9.3$error),type = 'l',xlab = 'Epoch',ylab = 'Errors')

ytn<-(predictr(model9.3,xt))
yt<-round(ytn*(max-min)+min)
yt
mapet<-mean(abs((yta-yt)/yta*100))
mapet

ypn<-(predictr(model9.3,xp))
yp<-round(ypn*(max-min)+min)
yp
mapep<-mean(abs((ypa-yp)/ypa*100))
mapep


model9.4<-trainr(yf,xf,learningrate = 0.1,hidden_dim = 3,numepochs = 500,batch_size = 10,network_type = "rnn")
par(mfrow=c(1,1))
plot(colMeans(model9.4$error),type = 'l',xlab = 'Epoch',ylab = 'Errors')

ytn<-(predictr(model9.4,xt))
yt<-round(ytn*(max-min)+min)
yt
mapet<-mean(abs((yta-yt)/yta*100))
mapet

ypn<-(predictr(model9.4,xp))
yp<-round(ypn*(max-min)+min)
yp
mapep<-mean(abs((ypa-yp)/ypa*100))
mapep


model9.5<-trainr(yf,xf,learningrate = 0.1,hidden_dim = 5,numepochs = 400,batch_size = 10,network_type = "rnn")
par(mfrow=c(1,1))
plot(colMeans(model9.5$error),type = 'l',xlab = 'Epoch',ylab = 'Errors')

ytn<-(predictr(model9.5,xt))
yt<-round(ytn*(max-min)+min)
yt
mapet<-mean(abs((yta-yt)/yta*100))
mapet

ypn<-(predictr(model9.5,xp))
yp<-round(ypn*(max-min)+min)
yp
mapep<-mean(abs((ypa-yp)/ypa*100))
mapep


model9.6<-trainr(yf,xf,learningrate = 0.1,hidden_dim = 10,numepochs = 250,batch_size = 10,network_type = "rnn")
par(mfrow=c(1,1))
plot(colMeans(model9.6$error),type = 'l',xlab = 'Epoch',ylab = 'Errors')

ytn<-(predictr(model9.6,xt))
yt<-round(ytn*(max-min)+min)
yt
mapet<-mean(abs((yta-yt)/yta*100))
mapet

ypn<-(predictr(model9.6,xp))
yp<-round(ypn*(max-min)+min)
yp
mapep<-mean(abs((ypa-yp)/ypa*100))
mapep


model9.7<-trainr(yf,xf,learningrate = 0.2,hidden_dim = 3,numepochs = 250,batch_size = 10,network_type = "rnn")
par(mfrow=c(1,1))
plot(colMeans(model9.7$error),type = 'l',xlab = 'Epoch',ylab = 'Errors')

ytn<-(predictr(model9.7,xt))
yt<-round(ytn*(max-min)+min)
yt
mapet<-mean(abs((yta-yt)/yta*100))
mapet

ypn<-(predictr(model9.7,xp))
yp<-round(ypn*(max-min)+min)
yp
mapep<-mean(abs((ypa-yp)/ypa*100))
mapep


model9.8<-trainr(yf,xf,learningrate = 0.2,hidden_dim = 5,numepochs = 200,batch_size = 10,network_type = "rnn")
par(mfrow=c(1,1))
plot(colMeans(model9.8$error),type = 'l',xlab = 'Epoch',ylab = 'Errors')

ytn<-(predictr(model9.8,xt))
yt<-round(ytn*(max-min)+min)
yt
mapet<-mean(abs((yta-yt)/yta*100))
mapet

ypn<-(predictr(model9.8,xp))
yp<-round(ypn*(max-min)+min)
yp
mapep<-mean(abs((ypa-yp)/ypa*100))
mapep


model9.9<-trainr(yf,xf,learningrate = 0.2,hidden_dim = 10,numepochs = 150,batch_size = 10,network_type = "rnn")
par(mfrow=c(1,1))
plot(colMeans(model9.9$error),type = 'l',xlab = 'Epoch',ylab = 'Errors')

ytn<-(predictr(model9.9,xt))
yt<-round(ytn*(max-min)+min)
yt
mapet<-mean(abs((yta-yt)/yta*100))
mapet

ypn<-(predictr(model9.9,xp))
yp<-round(ypn*(max-min)+min)
yp
mapep<-mean(abs((ypa-yp)/ypa*100))
mapep

####10.11
x1<-rnn10.8$x1
x2<-rnn10.8$x2
x3<-rnn10.8$x3
x4<-rnn10.8$x4
y<-rnn10.8$y
max<-max(x1,x2,x3,x4,y)
min<-min(x1,x2,x3,x4,y)
x1n<-((x1-min)/(max-min))
x2n<-((x2-min)/(max-min))
x3n<-((x3-min)/(max-min))
x4n<-((x4-min)/(max-min))

yn<-((y-min)/(max-min))
xf1n<-x1n[1:45]
xf2n<-x2n[1:45]
xf3n<-x3n[1:45]
xf4n<-x4n[1:45]

yfn<-yn[1:45]
xt1n<-x1n[46:57]
xt2n<-x2n[46:57]
xt3n<-x3n[46:57]
xt4n<-x4n[46:57]

yta<-y[46:57]
xp1n<-x1n[58:69]
xp2n<-x2n[58:69]
xp3n<-x3n[58:69]
xp4n<-x4n[58:69]
ypa<-y[58:69]


xf<-array(c(xf1n,xf2n,xf3n,xf4n),dim = c(45,1,4))
yf<-array(yfn,dim = c(45,1,4))
xt<-array(c(xt1n,xt2n,xt3n,xt4n),dim = c(12,1,4))
xp<-array(c(xp1n,xp2n,xp3n,xp4n),dim = c(12,1,4))

model9.1<-trainr(yf,xf,learningrate = 0.05,hidden_dim = 3,numepochs = 1000,batch_size = 10,network_type = "rnn")
par(mfrow=c(1,1))
plot(colMeans(model9.1$error),type = 'l',xlab = 'Epoch',ylab = 'Errors')


ytn<-(predictr(model9.1,xt))
yt<-round(ytn*(max-min)+min)
yt
mapet<-mean(abs((yta-yt)/yta*100))
mapet

ypn<-(predictr(model9.1,xp))
yp<-round(ypn*(max-min)+min)
yp
mapep<-mean(abs((ypa-yp)/ypa*100))
mapep


model9.2<-trainr(yf,xf,learningrate = 0.05,hidden_dim = 5,numepochs = 800,batch_size = 10,network_type = "rnn")
par(mfrow=c(1,1))
plot(colMeans(model9.2$error),type = 'l',xlab = 'Epoch',ylab = 'Errors')

ytn<-(predictr(model9.2,xt))
yt<-round(ytn*(max-min)+min)
yt
mapet<-mean(abs((yta-yt)/yta*100))
mapet

ypn<-(predictr(model9.2,xp))
yp<-round(ypn*(max-min)+min)
yp
mapep<-mean(abs((ypa-yp)/ypa*100))
mapep


model9.3<-trainr(yf,xf,learningrate = 0.05,hidden_dim = 10,numepochs = 600,batch_size = 10,network_type = "rnn")
par(mfrow=c(1,1))
plot(colMeans(model9.3$error),type = 'l',xlab = 'Epoch',ylab = 'Errors')

ytn<-(predictr(model9.3,xt))
yt<-round(ytn*(max-min)+min)
yt
mapet<-mean(abs((yta-yt)/yta*100))
mapet

ypn<-(predictr(model9.3,xp))
yp<-round(ypn*(max-min)+min)
yp
mapep<-mean(abs((ypa-yp)/ypa*100))
mapep


model9.4<-trainr(yf,xf,learningrate = 0.1,hidden_dim = 3,numepochs = 500,batch_size = 10,network_type = "rnn")
par(mfrow=c(1,1))
plot(colMeans(model9.4$error),type = 'l',xlab = 'Epoch',ylab = 'Errors')

ytn<-(predictr(model9.4,xt))
yt<-round(ytn*(max-min)+min)
yt
mapet<-mean(abs((yta-yt)/yta*100))
mapet

ypn<-(predictr(model9.4,xp))
yp<-round(ypn*(max-min)+min)
yp
mapep<-mean(abs((ypa-yp)/ypa*100))
mapep


model9.5<-trainr(yf,xf,learningrate = 0.1,hidden_dim = 5,numepochs = 400,batch_size = 10,network_type = "rnn")
par(mfrow=c(1,1))
plot(colMeans(model9.5$error),type = 'l',xlab = 'Epoch',ylab = 'Errors')

ytn<-(predictr(model9.5,xt))
yt<-round(ytn*(max-min)+min)
yt
mapet<-mean(abs((yta-yt)/yta*100))
mapet

ypn<-(predictr(model9.5,xp))
yp<-round(ypn*(max-min)+min)
yp
mapep<-mean(abs((ypa-yp)/ypa*100))
mapep


model9.6<-trainr(yf,xf,learningrate = 0.1,hidden_dim = 10,numepochs = 250,batch_size = 10,network_type = "rnn")
par(mfrow=c(1,1))
plot(colMeans(model9.6$error),type = 'l',xlab = 'Epoch',ylab = 'Errors')

ytn<-(predictr(model9.6,xt))
yt<-round(ytn*(max-min)+min)
yt
mapet<-mean(abs((yta-yt)/yta*100))
mapet

ypn<-(predictr(model9.6,xp))
yp<-round(ypn*(max-min)+min)
yp
mapep<-mean(abs((ypa-yp)/ypa*100))
mapep


model9.7<-trainr(yf,xf,learningrate = 0.2,hidden_dim = 3,numepochs = 250,batch_size = 10,network_type = "rnn")
par(mfrow=c(1,1))
plot(colMeans(model9.7$error),type = 'l',xlab = 'Epoch',ylab = 'Errors')

ytn<-(predictr(model9.7,xt))
yt<-round(ytn*(max-min)+min)
yt
mapet<-mean(abs((yta-yt)/yta*100))
mapet

ypn<-(predictr(model9.7,xp))
yp<-round(ypn*(max-min)+min)
yp
mapep<-mean(abs((ypa-yp)/ypa*100))
mapep


model9.8<-trainr(yf,xf,learningrate = 0.2,hidden_dim = 5,numepochs = 200,batch_size = 10,network_type = "rnn")
par(mfrow=c(1,1))
plot(colMeans(model9.8$error),type = 'l',xlab = 'Epoch',ylab = 'Errors')

ytn<-(predictr(model9.8,xt))
yt<-round(ytn*(max-min)+min)
yt
mapet<-mean(abs((yta-yt)/yta*100))
mapet

ypn<-(predictr(model9.8,xp))
yp<-round(ypn*(max-min)+min)
yp
mapep<-mean(abs((ypa-yp)/ypa*100))
mapep


model9.9<-trainr(yf,xf,learningrate = 0.2,hidden_dim = 10,numepochs = 150,batch_size = 10,network_type = "rnn")
par(mfrow=c(1,1))
plot(colMeans(model9.9$error),type = 'l',xlab = 'Epoch',ylab = 'Errors')

ytn<-(predictr(model9.9,xt))
yt<-round(ytn*(max-min)+min)
yt
mapet<-mean(abs((yta-yt)/yta*100))
mapet

ypn<-(predictr(model9.9,xp))
yp<-round(ypn*(max-min)+min)
yp
mapep<-mean(abs((ypa-yp)/ypa*100))
mapep


####10.12
x1<-rnn10.9$x1
x2<-rnn10.9$x2
x3<-rnn10.9$x3
x4<-rnn10.9$x4

y<-rnn10.9$y
max<-max(x1,x2,x3,x4,y)
min<-min(x1,x2,x3,x4,y)
x1n<-((x1-min)/(max-min))
x2n<-((x2-min)/(max-min))
x3n<-((x3-min)/(max-min))
x4n<-((x4-min)/(max-min))

yn<-((y-min)/(max-min))
xf1n<-x1n[1:45]
xf2n<-x2n[1:45]
xf3n<-x3n[1:45]
xf4n<-x4n[1:45]

yfn<-yn[1:45]
xt1n<-x1n[46:57]
xt2n<-x2n[46:57]
xt3n<-x3n[46:57]
xt4n<-x4n[46:57]

yta<-y[46:57]
xp1n<-x1n[58:69]
xp2n<-x2n[58:69]
xp3n<-x3n[58:69]
xp4n<-x4n[58:69]
ypa<-y[58:69]


xf<-array(c(xf1n,xf2n,xf3n,xf4n),dim = c(45,1,4))
yf<-array(yfn,dim = c(45,1,4))
xt<-array(c(xt1n,xt2n,xt3n,xt4n),dim = c(12,1,4))
xp<-array(c(xp1n,xp2n,xp3n,xp4n),dim = c(12,1,4))
model9.1<-trainr(yf,xf,learningrate = 0.05,hidden_dim = 3,numepochs = 1000,batch_size = 10,network_type = "rnn")
par(mfrow=c(1,1))
plot(colMeans(model9.1$error),type = 'l',xlab = 'Epoch',ylab = 'Errors')


ytn<-(predictr(model9.1,xt))
yt<-round(ytn*(max-min)+min)
yt
mapet<-mean(abs((yta-yt)/yta*100))
mapet

ypn<-(predictr(model9.1,xp))
yp<-round(ypn*(max-min)+min)
yp
mapep<-mean(abs((ypa-yp)/ypa*100))
mapep


model9.2<-trainr(yf,xf,learningrate = 0.05,hidden_dim = 5,numepochs = 800,batch_size = 10,network_type = "rnn")
par(mfrow=c(1,1))
plot(colMeans(model9.2$error),type = 'l',xlab = 'Epoch',ylab = 'Errors')

ytn<-(predictr(model9.2,xt))
yt<-round(ytn*(max-min)+min)
yt
mapet<-mean(abs((yta-yt)/yta*100))
mapet

ypn<-(predictr(model9.2,xp))
yp<-round(ypn*(max-min)+min)
yp
mapep<-mean(abs((ypa-yp)/ypa*100))
mapep


model9.3<-trainr(yf,xf,learningrate = 0.05,hidden_dim = 10,numepochs = 600,batch_size = 10,network_type = "rnn")
par(mfrow=c(1,1))
plot(colMeans(model9.3$error),type = 'l',xlab = 'Epoch',ylab = 'Errors')

ytn<-(predictr(model9.3,xt))
yt<-round(ytn*(max-min)+min)
yt
mapet<-mean(abs((yta-yt)/yta*100))
mapet

ypn<-(predictr(model9.3,xp))
yp<-round(ypn*(max-min)+min)
yp
mapep<-mean(abs((ypa-yp)/ypa*100))
mapep


model9.4<-trainr(yf,xf,learningrate = 0.1,hidden_dim = 3,numepochs = 500,batch_size = 10,network_type = "rnn")
par(mfrow=c(1,1))
plot(colMeans(model9.4$error),type = 'l',xlab = 'Epoch',ylab = 'Errors')

ytn<-(predictr(model9.4,xt))
yt<-round(ytn*(max-min)+min)
yt
mapet<-mean(abs((yta-yt)/yta*100))
mapet

ypn<-(predictr(model9.4,xp))
yp<-round(ypn*(max-min)+min)
yp
mapep<-mean(abs((ypa-yp)/ypa*100))
mapep


model9.5<-trainr(yf,xf,learningrate = 0.1,hidden_dim = 5,numepochs = 400,batch_size = 10,network_type = "rnn")
par(mfrow=c(1,1))
plot(colMeans(model9.5$error),type = 'l',xlab = 'Epoch',ylab = 'Errors')

ytn<-(predictr(model9.5,xt))
yt<-round(ytn*(max-min)+min)
yt
mapet<-mean(abs((yta-yt)/yta*100))
mapet

ypn<-(predictr(model9.5,xp))
yp<-round(ypn*(max-min)+min)
yp
mapep<-mean(abs((ypa-yp)/ypa*100))
mapep


model9.6<-trainr(yf,xf,learningrate = 0.1,hidden_dim = 10,numepochs = 250,batch_size = 10,network_type = "rnn")
par(mfrow=c(1,1))
plot(colMeans(model9.6$error),type = 'l',xlab = 'Epoch',ylab = 'Errors')

ytn<-(predictr(model9.6,xt))
yt<-round(ytn*(max-min)+min)
yt
mapet<-mean(abs((yta-yt)/yta*100))
mapet

ypn<-(predictr(model9.6,xp))
yp<-round(ypn*(max-min)+min)
yp
mapep<-mean(abs((ypa-yp)/ypa*100))
mapep


model9.7<-trainr(yf,xf,learningrate = 0.2,hidden_dim = 3,numepochs = 250,batch_size = 10,network_type = "rnn")
par(mfrow=c(1,1))
plot(colMeans(model9.7$error),type = 'l',xlab = 'Epoch',ylab = 'Errors')

ytn<-(predictr(model9.7,xt))
yt<-round(ytn*(max-min)+min)
yt
mapet<-mean(abs((yta-yt)/yta*100))
mapet

ypn<-(predictr(model9.7,xp))
yp<-round(ypn*(max-min)+min)
yp
mapep<-mean(abs((ypa-yp)/ypa*100))
mapep


model9.8<-trainr(yf,xf,learningrate = 0.2,hidden_dim = 5,numepochs = 200,batch_size = 10,network_type = "rnn")
par(mfrow=c(1,1))
plot(colMeans(model9.8$error),type = 'l',xlab = 'Epoch',ylab = 'Errors')

ytn<-(predictr(model9.8,xt))
yt<-round(ytn*(max-min)+min)
yt
mapet<-mean(abs((yta-yt)/yta*100))
mapet

ypn<-(predictr(model9.8,xp))
yp<-round(ypn*(max-min)+min)
yp
mapep<-mean(abs((ypa-yp)/ypa*100))
mapep


model9.9<-trainr(yf,xf,learningrate = 0.2,hidden_dim = 10,numepochs = 150,batch_size = 10,network_type = "rnn")
par(mfrow=c(1,1))
plot(colMeans(model9.9$error),type = 'l',xlab = 'Epoch',ylab = 'Errors')

ytn<-(predictr(model9.9,xt))
yt<-round(ytn*(max-min)+min)
yt
mapet<-mean(abs((yta-yt)/yta*100))
mapet

ypn<-(predictr(model9.9,xp))
yp<-round(ypn*(max-min)+min)
yp
mapep<-mean(abs((ypa-yp)/ypa*100))
mapep

##############11###11.11/11.12
####11.12
x1<-rnn11.11$x1
x2<-rnn11.11$x2
x3<-rnn11.11$x3
x4<-rnn11.11$x4

y<-rnn11.11$y
max<-max(x1,x2,x3,x4,y)
min<-min(x1,x2,x3,x4,y)
x1n<-((x1-min)/(max-min))
x2n<-((x2-min)/(max-min))
x3n<-((x3-min)/(max-min))
x4n<-((x4-min)/(max-min))

yn<-((y-min)/(max-min))
xf1n<-x1n[1:45]
xf2n<-x2n[1:45]
xf3n<-x3n[1:45]
xf4n<-x4n[1:45]

yfn<-yn[1:45]
xt1n<-x1n[46:57]
xt2n<-x2n[46:57]
xt3n<-x3n[46:57]
xt4n<-x4n[46:57]

yta<-y[46:57]
xp1n<-x1n[58:69]
xp2n<-x2n[58:69]
xp3n<-x3n[58:69]
xp4n<-x4n[58:69]
ypa<-y[58:69]


xf<-array(c(xf1n,xf2n,xf3n,xf4n),dim = c(45,1,4))
yf<-array(yfn,dim = c(45,1,4))
xt<-array(c(xt1n,xt2n,xt3n,xt4n),dim = c(12,1,4))
xp<-array(c(xp1n,xp2n,xp3n,xp4n),dim = c(12,1,4))
model9.1<-trainr(yf,xf,learningrate = 0.05,hidden_dim = 3,numepochs = 1000,batch_size = 10,network_type = "rnn")
par(mfrow=c(1,1))
plot(colMeans(model9.1$error),type = 'l',xlab = 'Epoch',ylab = 'Errors')
ytn<-(predictr(model9.1,xt))
yt<-round(ytn*(max-min)+min)
yt
mapet<-mean(abs((yta-yt)/yta*100))
mapet

ypn<-(predictr(model9.1,xp))
yp<-round(ypn*(max-min)+min)
yp
mapep<-mean(abs((ypa-yp)/ypa*100))
mapep


model9.2<-trainr(yf,xf,learningrate = 0.05,hidden_dim = 5,numepochs = 800,batch_size = 10,network_type = "rnn")
par(mfrow=c(1,1))
plot(colMeans(model9.2$error),type = 'l',xlab = 'Epoch',ylab = 'Errors')

ytn<-(predictr(model9.2,xt))
yt<-round(ytn*(max-min)+min)
yt
mapet<-mean(abs((yta-yt)/yta*100))
mapet

ypn<-(predictr(model9.2,xp))
yp<-round(ypn*(max-min)+min)
yp
mapep<-mean(abs((ypa-yp)/ypa*100))
mapep


model9.3<-trainr(yf,xf,learningrate = 0.05,hidden_dim = 10,numepochs = 600,batch_size = 10,network_type = "rnn")
par(mfrow=c(1,1))
plot(colMeans(model9.3$error),type = 'l',xlab = 'Epoch',ylab = 'Errors')

ytn<-(predictr(model9.3,xt))
yt<-round(ytn*(max-min)+min)
yt
mapet<-mean(abs((yta-yt)/yta*100))
mapet

ypn<-(predictr(model9.3,xp))
yp<-round(ypn*(max-min)+min)
yp
mapep<-mean(abs((ypa-yp)/ypa*100))
mapep


model9.4<-trainr(yf,xf,learningrate = 0.1,hidden_dim = 3,numepochs = 500,batch_size = 10,network_type = "rnn")
par(mfrow=c(1,1))
plot(colMeans(model9.4$error),type = 'l',xlab = 'Epoch',ylab = 'Errors')

ytn<-(predictr(model9.4,xt))
yt<-round(ytn*(max-min)+min)
yt
mapet<-mean(abs((yta-yt)/yta*100))
mapet

ypn<-(predictr(model9.4,xp))
yp<-round(ypn*(max-min)+min)
yp
mapep<-mean(abs((ypa-yp)/ypa*100))
mapep


model9.5<-trainr(yf,xf,learningrate = 0.1,hidden_dim = 5,numepochs = 400,batch_size = 10,network_type = "rnn")
par(mfrow=c(1,1))
plot(colMeans(model9.5$error),type = 'l',xlab = 'Epoch',ylab = 'Errors')

ytn<-(predictr(model9.5,xt))
yt<-round(ytn*(max-min)+min)
yt
mapet<-mean(abs((yta-yt)/yta*100))
mapet

ypn<-(predictr(model9.5,xp))
yp<-round(ypn*(max-min)+min)
yp
mapep<-mean(abs((ypa-yp)/ypa*100))
mapep


model9.6<-trainr(yf,xf,learningrate = 0.1,hidden_dim = 10,numepochs = 250,batch_size = 10,network_type = "rnn")
par(mfrow=c(1,1))
plot(colMeans(model9.6$error),type = 'l',xlab = 'Epoch',ylab = 'Errors')

ytn<-(predictr(model9.6,xt))
yt<-round(ytn*(max-min)+min)
yt
mapet<-mean(abs((yta-yt)/yta*100))
mapet

ypn<-(predictr(model9.6,xp))
yp<-round(ypn*(max-min)+min)
yp
mapep<-mean(abs((ypa-yp)/ypa*100))
mapep


model9.7<-trainr(yf,xf,learningrate = 0.2,hidden_dim = 3,numepochs = 250,batch_size = 10,network_type = "rnn")
par(mfrow=c(1,1))
plot(colMeans(model9.7$error),type = 'l',xlab = 'Epoch',ylab = 'Errors')

ytn<-(predictr(model9.7,xt))
yt<-round(ytn*(max-min)+min)
yt
mapet<-mean(abs((yta-yt)/yta*100))
mapet

ypn<-(predictr(model9.7,xp))
yp<-round(ypn*(max-min)+min)
yp
mapep<-mean(abs((ypa-yp)/ypa*100))
mapep


model9.8<-trainr(yf,xf,learningrate = 0.2,hidden_dim = 5,numepochs = 200,batch_size = 10,network_type = "rnn")
par(mfrow=c(1,1))
plot(colMeans(model9.8$error),type = 'l',xlab = 'Epoch',ylab = 'Errors')

ytn<-(predictr(model9.8,xt))
yt<-round(ytn*(max-min)+min)
yt
mapet<-mean(abs((yta-yt)/yta*100))
mapet

ypn<-(predictr(model9.8,xp))
yp<-round(ypn*(max-min)+min)
yp
mapep<-mean(abs((ypa-yp)/ypa*100))
mapep


model9.9<-trainr(yf,xf,learningrate = 0.2,hidden_dim = 10,numepochs = 150,batch_size = 10,network_type = "rnn")
par(mfrow=c(1,1))
plot(colMeans(model9.9$error),type = 'l',xlab = 'Epoch',ylab = 'Errors')

ytn<-(predictr(model9.9,xt))
yt<-round(ytn*(max-min)+min)
yt
mapet<-mean(abs((yta-yt)/yta*100))
mapet

ypn<-(predictr(model9.9,xp))
yp<-round(ypn*(max-min)+min)
yp
mapep<-mean(abs((ypa-yp)/ypa*100))
mapep
############11.12######
####10.12
x1<-rnn11.12$x1
x2<-rnn11.12$x2
x3<-rnn11.12$x3
x4<-rnn11.12$x4

y<-rnn11.12$y
max<-max(x1,x2,x3,x4,y)
min<-min(x1,x2,x3,x4,y)
x1n<-((x1-min)/(max-min))
x2n<-((x2-min)/(max-min))
x3n<-((x3-min)/(max-min))
x4n<-((x4-min)/(max-min))

yn<-((y-min)/(max-min))
xf1n<-x1n[1:45]
xf2n<-x2n[1:45]
xf3n<-x3n[1:45]
xf4n<-x4n[1:45]

yfn<-yn[1:45]
xt1n<-x1n[46:57]
xt2n<-x2n[46:57]
xt3n<-x3n[46:57]
xt4n<-x4n[46:57]

yta<-y[46:57]
xp1n<-x1n[58:69]
xp2n<-x2n[58:69]
xp3n<-x3n[58:69]
xp4n<-x4n[58:69]
ypa<-y[58:69]


xf<-array(c(xf1n,xf2n,xf3n,xf4n),dim = c(45,1,4))
yf<-array(yfn,dim = c(45,1,4))
xt<-array(c(xt1n,xt2n,xt3n,xt4n),dim = c(12,1,4))
xp<-array(c(xp1n,xp2n,xp3n,xp4n),dim = c(12,1,4))
model9.1<-trainr(yf,xf,learningrate = 0.05,hidden_dim = 3,numepochs = 1000,batch_size = 10,network_type = "rnn")
par(mfrow=c(1,1))
plot(colMeans(model9.1$error),type = 'l',xlab = 'Epoch',ylab = 'Errors')
ytn<-(predictr(model9.1,xt))
yt<-round(ytn*(max-min)+min)
yt
mapet<-mean(abs((yta-yt)/yta*100))
mapet

ypn<-(predictr(model9.1,xp))
yp<-round(ypn*(max-min)+min)
yp
mapep<-mean(abs((ypa-yp)/ypa*100))
mapep


model9.2<-trainr(yf,xf,learningrate = 0.05,hidden_dim = 5,numepochs = 800,batch_size = 10,network_type = "rnn")
par(mfrow=c(1,1))
plot(colMeans(model9.2$error),type = 'l',xlab = 'Epoch',ylab = 'Errors')

ytn<-(predictr(model9.2,xt))
yt<-round(ytn*(max-min)+min)
yt
mapet<-mean(abs((yta-yt)/yta*100))
mapet

ypn<-(predictr(model9.2,xp))
yp<-round(ypn*(max-min)+min)
yp
mapep<-mean(abs((ypa-yp)/ypa*100))
mapep


model9.3<-trainr(yf,xf,learningrate = 0.05,hidden_dim = 10,numepochs = 600,batch_size = 10,network_type = "rnn")
par(mfrow=c(1,1))
plot(colMeans(model9.3$error),type = 'l',xlab = 'Epoch',ylab = 'Errors')

ytn<-(predictr(model9.3,xt))
yt<-round(ytn*(max-min)+min)
yt
mapet<-mean(abs((yta-yt)/yta*100))
mapet

ypn<-(predictr(model9.3,xp))
yp<-round(ypn*(max-min)+min)
yp
mapep<-mean(abs((ypa-yp)/ypa*100))
mapep


model9.4<-trainr(yf,xf,learningrate = 0.1,hidden_dim = 3,numepochs = 500,batch_size = 10,network_type = "rnn")
par(mfrow=c(1,1))
plot(colMeans(model9.4$error),type = 'l',xlab = 'Epoch',ylab = 'Errors')

ytn<-(predictr(model9.4,xt))
yt<-round(ytn*(max-min)+min)
yt
mapet<-mean(abs((yta-yt)/yta*100))
mapet

ypn<-(predictr(model9.4,xp))
yp<-round(ypn*(max-min)+min)
yp
mapep<-mean(abs((ypa-yp)/ypa*100))
mapep


model9.5<-trainr(yf,xf,learningrate = 0.1,hidden_dim = 5,numepochs = 400,batch_size = 10,network_type = "rnn")
par(mfrow=c(1,1))
plot(colMeans(model9.5$error),type = 'l',xlab = 'Epoch',ylab = 'Errors')

ytn<-(predictr(model9.5,xt))
yt<-round(ytn*(max-min)+min)
yt
mapet<-mean(abs((yta-yt)/yta*100))
mapet

ypn<-(predictr(model9.5,xp))
yp<-round(ypn*(max-min)+min)
yp
mapep<-mean(abs((ypa-yp)/ypa*100))
mapep


model9.6<-trainr(yf,xf,learningrate = 0.1,hidden_dim = 10,numepochs = 250,batch_size = 10,network_type = "rnn")
par(mfrow=c(1,1))
plot(colMeans(model9.6$error),type = 'l',xlab = 'Epoch',ylab = 'Errors')

ytn<-(predictr(model9.6,xt))
yt<-round(ytn*(max-min)+min)
yt
mapet<-mean(abs((yta-yt)/yta*100))
mapet

ypn<-(predictr(model9.6,xp))
yp<-round(ypn*(max-min)+min)
yp
mapep<-mean(abs((ypa-yp)/ypa*100))
mapep


model9.7<-trainr(yf,xf,learningrate = 0.2,hidden_dim = 3,numepochs = 250,batch_size = 10,network_type = "rnn")
par(mfrow=c(1,1))
plot(colMeans(model9.7$error),type = 'l',xlab = 'Epoch',ylab = 'Errors')

ytn<-(predictr(model9.7,xt))
yt<-round(ytn*(max-min)+min)
yt
mapet<-mean(abs((yta-yt)/yta*100))
mapet

ypn<-(predictr(model9.7,xp))
yp<-round(ypn*(max-min)+min)
yp
mapep<-mean(abs((ypa-yp)/ypa*100))
mapep


model9.8<-trainr(yf,xf,learningrate = 0.2,hidden_dim = 5,numepochs = 200,batch_size = 10,network_type = "rnn")
par(mfrow=c(1,1))
plot(colMeans(model9.8$error),type = 'l',xlab = 'Epoch',ylab = 'Errors')

ytn<-(predictr(model9.8,xt))
yt<-round(ytn*(max-min)+min)
yt
mapet<-mean(abs((yta-yt)/yta*100))
mapet

ypn<-(predictr(model9.8,xp))
yp<-round(ypn*(max-min)+min)
yp
mapep<-mean(abs((ypa-yp)/ypa*100))
mapep


model9.9<-trainr(yf,xf,learningrate = 0.2,hidden_dim = 10,numepochs = 150,batch_size = 10,network_type = "rnn")
par(mfrow=c(1,1))
plot(colMeans(model9.9$error),type = 'l',xlab = 'Epoch',ylab = 'Errors')

ytn<-(predictr(model9.9,xt))
yt<-round(ytn*(max-min)+min)
yt
mapet<-mean(abs((yta-yt)/yta*100))
mapet

ypn<-(predictr(model9.9,xp))
yp<-round(ypn*(max-min)+min)
yp
mapep<-mean(abs((ypa-yp)/ypa*100))
mapep
##############11.9######
####11.9
x1<-rnn11.9$x1
x2<-rnn11.9$x2
x3<-rnn11.9$x3
x4<-rnn11.9$x4

y<-rnn11.9$y
max<-max(x1,x2,x3,x4,y)
min<-min(x1,x2,x3,x4,y)
x1n<-((x1-min)/(max-min))
x2n<-((x2-min)/(max-min))
x3n<-((x3-min)/(max-min))
x4n<-((x4-min)/(max-min))

yn<-((y-min)/(max-min))
xf1n<-x1n[1:57]
xf2n<-x2n[1:57]
xf3n<-x3n[1:57]
xf4n<-x4n[1:57]

yfn<-yn[1:57]
xt1n<-x1n[58:69]
xt2n<-x2n[58:69]
xt3n<-x3n[58:69]
xt4n<-x4n[58:69]

yta<-y[58:69]
xp1n<-x1n[70:81]
xp2n<-x2n[70:81]
xp3n<-x3n[70:81]
xp4n<-x4n[70:81]
ypa<-y[70:81]


xf<-array(c(xf1n,xf2n,xf3n,xf4n),dim = c(57,1,4))
yf<-array(yfn,dim = c(57,1,1))
xt<-array(c(xt1n,xt2n,xt3n,xt4n),dim = c(12,1,4))
xp<-array(c(xp1n,xp2n,xp3n,xp4n),dim = c(12,1,4))

model9.1<-trainr(yf,xf,learningrate = 0.05,hidden_dim = 3,numepochs = 1000,batch_size = 10,network_type = "rnn")
par(mfrow=c(1,1))
plot(colMeans(model9.1$error),type = 'l',xlab = 'Epoch',ylab = 'Errors')


ytn<-(predictr(model9.1,xt))
yt<-round(ytn*(max-min)+min)
yt
mapet<-mean(abs((yta-yt)/yta*100))
mapet

ypn<-(predictr(model9.1,xp))
yp<-round(ypn*(max-min)+min)
yp
mapep<-mean(abs((ypa-yp)/ypa*100))
mapep


model9.2<-trainr(yf,xf,learningrate = 0.05,hidden_dim = 5,numepochs = 800,batch_size = 10,network_type = "rnn")
par(mfrow=c(1,1))
plot(colMeans(model9.2$error),type = 'l',xlab = 'Epoch',ylab = 'Errors')

ytn<-(predictr(model9.2,xt))
yt<-round(ytn*(max-min)+min)
yt
mapet<-mean(abs((yta-yt)/yta*100))
mapet

ypn<-(predictr(model9.2,xp))
yp<-round(ypn*(max-min)+min)
yp
mapep<-mean(abs((ypa-yp)/ypa*100))
mapep


model9.3<-trainr(yf,xf,learningrate = 0.05,hidden_dim = 10,numepochs = 600,batch_size = 10,network_type = "rnn")
par(mfrow=c(1,1))
plot(colMeans(model9.3$error),type = 'l',xlab = 'Epoch',ylab = 'Errors')

ytn<-(predictr(model9.3,xt))
yt<-round(ytn*(max-min)+min)
yt
mapet<-mean(abs((yta-yt)/yta*100))
mapet

ypn<-(predictr(model9.3,xp))
yp<-round(ypn*(max-min)+min)
yp
mapep<-mean(abs((ypa-yp)/ypa*100))
mapep


model9.4<-trainr(yf,xf,learningrate = 0.1,hidden_dim = 3,numepochs = 500,batch_size = 10,network_type = "rnn")
par(mfrow=c(1,1))
plot(colMeans(model9.4$error),type = 'l',xlab = 'Epoch',ylab = 'Errors')

ytn<-(predictr(model9.4,xt))
yt<-round(ytn*(max-min)+min)
yt
mapet<-mean(abs((yta-yt)/yta*100))
mapet

ypn<-(predictr(model9.4,xp))
yp<-round(ypn*(max-min)+min)
yp
mapep<-mean(abs((ypa-yp)/ypa*100))
mapep


model9.5<-trainr(yf,xf,learningrate = 0.1,hidden_dim = 5,numepochs = 400,batch_size = 10,network_type = "rnn")
par(mfrow=c(1,1))
plot(colMeans(model9.5$error),type = 'l',xlab = 'Epoch',ylab = 'Errors')

ytn<-(predictr(model9.5,xt))
yt<-round(ytn*(max-min)+min)
yt
mapet<-mean(abs((yta-yt)/yta*100))
mapet

ypn<-(predictr(model9.5,xp))
yp<-round(ypn*(max-min)+min)
yp
mapep<-mean(abs((ypa-yp)/ypa*100))
mapep


model9.6<-trainr(yf,xf,learningrate = 0.1,hidden_dim = 10,numepochs = 250,batch_size = 10,network_type = "rnn")
par(mfrow=c(1,1))
plot(colMeans(model9.6$error),type = 'l',xlab = 'Epoch',ylab = 'Errors')

ytn<-(predictr(model9.6,xt))
yt<-round(ytn*(max-min)+min)
yt
mapet<-mean(abs((yta-yt)/yta*100))
mapet

ypn<-(predictr(model9.6,xp))
yp<-round(ypn*(max-min)+min)
yp
mapep<-mean(abs((ypa-yp)/ypa*100))
mapep


model9.7<-trainr(yf,xf,learningrate = 0.2,hidden_dim = 3,numepochs = 250,batch_size = 10,network_type = "rnn")
par(mfrow=c(1,1))
plot(colMeans(model9.7$error),type = 'l',xlab = 'Epoch',ylab = 'Errors')

ytn<-(predictr(model9.7,xt))
yt<-round(ytn*(max-min)+min)
yt
mapet<-mean(abs((yta-yt)/yta*100))
mapet

ypn<-(predictr(model9.7,xp))
yp<-round(ypn*(max-min)+min)
yp
mapep<-mean(abs((ypa-yp)/ypa*100))
mapep


model9.8<-trainr(yf,xf,learningrate = 0.2,hidden_dim = 5,numepochs = 200,batch_size = 10,network_type = "rnn")
par(mfrow=c(1,1))
plot(colMeans(model9.8$error),type = 'l',xlab = 'Epoch',ylab = 'Errors')

ytn<-(predictr(model9.8,xt))
yt<-round(ytn*(max-min)+min)
yt
mapet<-mean(abs((yta-yt)/yta*100))
mapet

ypn<-(predictr(model9.8,xp))
yp<-round(ypn*(max-min)+min)
yp
mapep<-mean(abs((ypa-yp)/ypa*100))
mapep


model9.9<-trainr(yf,xf,learningrate = 0.2,hidden_dim = 10,numepochs = 150,batch_size = 10,network_type = "rnn")
par(mfrow=c(1,1))
plot(colMeans(model9.9$error),type = 'l',xlab = 'Epoch',ylab = 'Errors')

ytn<-(predictr(model9.9,xt))
yt<-round(ytn*(max-min)+min)
yt
mapet<-mean(abs((yta-yt)/yta*100))
mapet

ypn<-(predictr(model9.9,xp))
yp<-round(ypn*(max-min)+min)
yp
mapep<-mean(abs((ypa-yp)/ypa*100))
mapep
