# Supplementary material for: A comparative study of three models to analyze the impact of air pollutants on the number of pulmonary tuberculosis cases in Urumqi, Xinjiang
Source: PLoS One. 2023 Jan 17;18(1):e0277314. doi: 10.1371/journal.pone.0277314 (PMC9844834; doi:10.1371/journal.pone.0277314)
Supplement: S1 Data — (XLSX) [file pone.0277314.s006.xlsx]

## Sheet: Sheet1
Time	PTB cases	PM2.5	PM10	SO2	NO2	CO	O3
41640	362	114	185	67	50	2.858	16
41671	238	81	123	74	50	2.475	39
41699	390	90	158	76	40	1.994	55
41730	408	45	179	45	16	0.807	58
41760	406	37	162	46	13	0.69	72
41791	452	35	111	44	14	0.557	94
41821	402	30	122	44	15	0.619	102
41852	360	35	141	51	17	0.729	93
41883	380	47	158	55	21	0.897	62
41913	272	55	144	58	24	1.206	35
41944	364	52	111	32	20	1.123	21
41974	436	140	216	68	44	2.484	14
42005	202	119	169	78	39	2.758	18
42036	120	126	207	78	33	2.682	35
42064	216	65	116	50	19	1.51	44
42095	221	47	127	42	12	0.937	65
42125	269	41	126	40	10	0.781	79
42156	239	29	93	38	8	0.707	97
42186	189	33	118	38	9	0.742	123
42217	196	29	96	40	9	0.645	112
42248	203	24	77	36	10	0.65	80
42278	162	45	111	47	13	1.006	41
42309	206	69	111	51	11	1.707	17
42339	262	147	220	72	16	2.845	16
42370	187	185	257	82	28	3.165	16
42401	198	201	287	90	32	3.448	32
42430	246	79	130	60	19	1.781	50
42461	243	24	81	40	9	0.687	64
42491	203	25	67	35	7	0.61	68
42522	218	25	67	37	6	0.527	93
42552	205	24	65	37	7	0.59	110
42583	202	26	78	46	10	0.677	103
42614	182	28	76	48	13	0.803	84
42644	188	43	68	44	12	1.055	41
42675	202	75	110	56	14	1.787	31
42705	204	142	184	64	16	2.487	20
42736	163	226	237	90	30	3.31	28
42767	189	165	169	80	23	2.696	56
42795	259	101	113	55	12	1.606	62
42826	206	27	60	36	10	0.843	75
42856	232	24	80	34	9	0.803	92
42887	220	21	61	33	9	0.803	102
42917	198	22	73	36	9	0.845	124
42948	236	18	54	33	8	0.845	113
42979	218	23	81	42	9	0.857	98
43009	198	45	97	54	14	1.261	64
43040	181	71	105	52	15	1.583	36
43070	257	92	119	49	13	1.948	19
43101	133	133	165	60	14	2.368	32
43132	112	114	136	62	15	2.157	63
43160	157	33	62	35	10	1.065	77
43191	157	24	81	30	8	0.777	99
43221	191	19	56	28	8	0.681	105
43252	158	18	50	28	8	0.637	117
43282	221	19	56	28	8	0.619	114
43313	176	18	62	31	8	0.619	111
43344	229	20	68	37	10	0.75	84
43374	205	29	82	43	10	0.916	56
43405	213	54	72	48	10	1.327	36
43435	209	106	133	64	11	1.935	29
